# Supplementary material for: Plasma proteomic changes in response to exercise training are associated with cardiorespiratory fitness adaptations
Source: JCI Insight. 2023 Apr 10;8(7):e165867. doi: 10.1172/jci.insight.165867 (PMC10132160; doi:10.1172/jci.insight.165867)
Supplement: Supplemental tables 1-10 [file jciinsight-8-165867-s245.xlsx]

## Sheet: Supplemental Table 1.
Supplemental Table 1. Plasma proteomic changes after 20 weeks of endurance exercise training
UniProt	EntrezGeneSymbol	Target Protein Name	Mean Baseline	Mean Post	log(10) Fold Change	t-statistic	p-value	False Discovery Rate (q-value)
Q9NPY3	CD93	Complement component C1q receptor	8.6856	8.8359	0.2176	23.4373	3.83511e-88	2.02187e-84
P02792	FTL	Ferritin light chain	8.5559	8.3058	-0.367904	-20.5151	3.07606e-72	8.10851e-69
P02794 P02792	FTH1 FTL	Ferritin	8.3198	8.066	-0.368389	-20.4386	8.38184e-72	1.47297e-68
P33151	CDH5	Cadherin-5	9.2689	9.3548	0.126404	16.5364	2.13463e-51	2.81345e-48
P23280	CA6	Carbonic anhydrase 6	8.2676	8.409	0.201882	14.4329	4.46713e-41	4.71015e-38
P13686	ACP5	Tartrate-resistant acid phosphatase type 5	8.2476	8.1883	-0.0852953	-13.4078	2.68013e-36	2.35494e-33
P58335	ANTXR2	Anthrax toxin receptor 2	8.7547	8.8318	0.115691	11.2401	7.12851e-27	5.36878e-24
P18850	ATF6	Cyclic AMP-dependent transcription factor ATF-6 alpha	9.3381	9.3935	0.0780371	11.1996	1.04453e-26	6.88346e-24
P12273	PIP	Prolactin-inducible protein	8.727	8.9354	0.29362	10.9869	7.72788e-26	4.52682e-23
Q9H3U7	SMOC2	SPARC-related modular calcium-binding protein 2	6.8346	6.9401	0.148891	10.8511	2.70657e-25	1.4269e-22
P81172	HAMP	Hepcidin	7.0368	6.8099	-0.328931	-10.7823	5.10379e-25	2.44611e-22
Q6P5S2	LEG1	Protein LEG1 homolog	9.037	9.2352	0.279661	10.487	7.52653e-24	3.30666e-21
P24043 P07942 P11047	LAMA2 LAMB1 LAMC1	Laminin-2	9.5372	9.5873	0.0720244	10.4333	1.2214e-23	4.95326e-21
Q13790	APOF	Apolipoprotein F	9.0437	9.1526	0.153642	10.063	3.27691e-22	1.23399e-19
P98160	HSPG2	Basement membrane-specific heparan sulfate proteoglycan core protein	7.3365	7.38	0.0629278	9.84623	2.16096e-21	7.27462e-19
O15123	ANGPT2	Angiopoietin-2	9.0145	9.151	0.202108	9.84431	2.20778e-21	7.27462e-19
Q9UM47	NOTCH3	Neurogenic locus notch homolog protein 3	10.4263	10.4771	0.0754714	9.75266	4.83434e-21	1.49921e-18
O14786	NRP1	Neuropilin-1	7.3073	7.3633	0.0840392	9.48789	4.57915e-20	1.34118e-17
O00548	DLL1	Delta-like protein 1	6.9091	6.9451	0.051606	9.41011	8.89875e-20	2.46917e-17
Q15848	ADIPOQ	Adiponectin	7.976	7.9126	-0.0861739	-9.37958	1.13385e-19	2.98882e-17
P43489	TNFRSF4	Tumor necrosis factor receptor superfamily member 4	6.1577	6.2015	0.0634824	9.24516	3.49707e-19	8.59089e-17
Q01638	IL1RL1	Interleukin-1 receptor-like 1	7.6261	7.7074	0.118048	9.24073	3.58497e-19	8.59089e-17
Q1L6U9	MSMP	Prostate-associated microseminoprotein	7.3526	7.2781	-0.108288	-9.05222	1.6762e-18	3.84214e-16
Q99542	MMP19	Matrix metalloproteinase-19	8.8766	8.9497	0.106918	8.96867	3.29533e-18	7.23875e-16
Q96B86	RGMA	Repulsive guidance molecule A	9.1817	9.2159	0.0488664	8.95685	3.63716e-18	7.67004e-16
P52943	CRIP2	Cysteine-rich protein 2	7.2747	7.331	0.0871275	8.85164	8.4824e-18	1.71997e-15
Q9NNX6	CD209	CD209 antigen	7.4488	7.4943	0.0663538	8.74054	2.04342e-17	3.98997e-15
P08217	CELA2A	Chymotrypsin-like elastase family member 2A	7.5198	7.6074	0.120961	8.69881	2.84907e-17	5.3644e-15
P18065	IGFBP2	Insulin-like growth factor-binding protein 2	9.5171	9.6081	0.132729	8.68249	3.21963e-17	5.85307e-15
P23381	WARS	Tryptophan--tRNA ligase, cytoplasmic	8.8605	8.9456	0.124084	8.59149	6.58737e-17	1.15762e-14
P00749	PLAU	Urokinase-type plasminogen activator	7.7088	7.7782	0.0998207	8.53281	1.03998e-16	1.76863e-14
Q08830	FGL1	Fibrinogen-like protein 1	10.2597	10.3852	0.186092	8.49003	1.44447e-16	2.37976e-14
Q12884	FAP	Prolyl endopeptidase FAP	6.7	6.744	0.0650023	8.42376	2.40762e-16	3.84635e-14
Q92626	PXDN	Peroxidasin homolog	6.7492	6.8678	0.176122	8.28611	6.88852e-16	1.06813e-13
O15335	CHAD	Chondroadherin	9.0603	9.002	0.133518	8.25472	8.76015e-16	1.31012e-13
Q14512	FGFBP1	Fibroblast growth factor-binding protein 1	7.0234	7.1143	-0.0796742	-8.2516	8.94617e-16	1.31012e-13
P20023	CR2	Complement receptor type 2	9.0258	8.9744	-0.0731101	-8.22726	1.07525e-15	1.53208e-13
Q9HCU0	CD248	Endosialin	9.0647	9.1147	0.0754067	8.18913	1.43297e-15	1.98805e-13
P41159	LEP	Leptin	10.0628	9.9214	-0.182103	-8.14633	1.97561e-15	2.67062e-13
Q9NS62	THSD1	Thrombospondin type-1 domain-containing protein 1	6.6254	6.689	0.0935922	8.0405	4.34604e-15	5.72809e-13
P09972	ALDOC	Fructose-bisphosphate aldolase C	8.3969	8.3473	-0.0681371	-7.93275	9.66039e-15	1.24218e-12
Q9H4D0	CLSTN2	Calsyntenin-2	6.2146	6.2712	0.0829501	7.91667	1.08441e-14	1.36119e-12
Q9H6X2	ANTXR1	Anthrax toxin receptor 1	7.194	7.2466	0.080836	7.75035	3.61909e-14	4.43717e-12
P39059	COL15A1	Collagen alpha-1(XV) chain	8.968	9.009	0.0584963	7.74593	3.73604e-14	4.47646e-12
Q9NTU7	CBLN4	Cerebellin-4	7.7464	7.7041	-0.0602901	-7.74176	3.84989e-14	4.51036e-12
P58340	MLF1	Myeloid leukemia factor 1	7.9707	7.9329	-0.0573674	-7.73243	4.12538e-14	4.72805e-12
Q9NR61	DLL4	Delta-like protein 4	6.6362	6.6828	0.0690044	7.59008	1.13848e-13	1.27703e-11
P23396	RPS3	40S ribosomal protein S3	5.8176	5.8867	0.100265	7.50901	2.01953e-13	2.21812e-11
P35442	THBS2	Thrombospondin-2	8.9333	9.0286	0.143224	7.42536	3.60985e-13	3.88391e-11
P04114	APOB	Apolipoprotein B	7.3973	7.3185	-0.113568	-7.38342	4.8624e-13	5.12692e-11
P20333	TNFRSF1B	Tumor necrosis factor receptor superfamily member 1B	8.6245	8.6672	0.0613947	7.27331	1.03029e-12	1.04877e-10
P31415	CASQ1	Calsequestrin-1	8.9134	8.8788	-0.0534352	-7.27034	1.05308e-12	1.04877e-10
Q07021	C1QBP	Complement component 1 Q subcomponent-binding protein, mitochondrial	8.0333	8.0014	-0.0490299	-7.2704	1.05434e-12	1.04877e-10
Q9GZZ8	LACRT	Extracellular glycoprotein lacritin	8.299	8.4803	0.254016	7.18723	1.85102e-12	1.80715e-10
Q13443	ADAM9	Disintegrin and metalloproteinase domain-containing protein 9	6.8353	6.9502	0.16045	7.11667	2.99722e-12	2.87297e-10
Q96I82	KAZALD1	Kazal-type serine protease inhibitor domain-containing protein 1	6.9821	7.0408	0.0807391	7.04298	4.899e-12	4.61206e-10
P48357	LEPR	Leptin receptor	7.0593	7.095	0.0527408	6.86815	1.5451e-11	1.42908e-09
P52799	EFNB2	Ephrin-B2	8.824	8.8903	0.0985739	6.83905	1.86757e-11	1.69755e-09
Q96AP7	ESAM	Endothelial cell-selective adhesion molecule	10.0591	10.1217	0.091358	6.82756	2.01234e-11	1.79814e-09
Q9H773	DCTPP1	dCTP pyrophosphatase 1	8.8753	8.9345	0.0867928	6.82373	2.06563e-11	1.815e-09
Q15113	PCOLCE	Procollagen C-endopeptidase enhancer 1	7.4829	7.5253	0.060426	6.80915	2.26768e-11	1.95987e-09
Q8N6T3	ARFGAP1	ADP-ribosylation factor GTPase-activating protein 1	7.157	7.1167	-0.0591064	-6.80499	2.33543e-11	1.98587e-09
A6NI73	LILRA5	Leukocyte immunoglobulin-like receptor subfamily A member 5	7.5609	7.5938	0.0494354	6.76592	2.99848e-11	2.5092e-09
Q12841	FSTL1	Follistatin-related protein 1	9.7533	9.7809	0.0404704	6.7599	3.1171e-11	2.56771e-09
P00451	F8	Coagulation Factor VIII	9.0411	9.1062	0.0928184	6.6901	4.88858e-11	3.96501e-09
P35609	ACTN2	Alpha-actinin-2	6.5103	6.7116	0.290667	6.67756	5.30829e-11	4.2402e-09
P35443	THBS4	Thrombospondin-4	9.9456	9.9933	0.0704584	6.63265	7.02933e-11	5.53114e-09
P49746	THBS3	Thrombospondin-3	8.4123	8.4695	0.0834039	6.59498	8.92109e-11	6.91647e-09
O95841	ANGPTL1	Angiopoietin-related protein 1	6.6362	6.6694	0.0486367	6.46826	1.97208e-10	1.50678e-08
P02461	COL3A1	Collagen Type III	9.1044	9.1531	0.0682521	6.4622	2.0497e-10	1.54372e-08
Q96KQ7	EHMT2	Histone-lysine N-methyltransferase EHMT2	6.9102	6.9654	0.0835217	6.39946	3.02033e-10	2.2427e-08
P26951	IL3RA	Interleukin-3 receptor subunit alpha	8.618	8.6726	0.0813141	6.37996	3.40144e-10	2.49061e-08
Q49AH0	CDNF	Cerebral dopamine neurotrophic factor	7.5141	7.546	0.0459491	6.37536	3.50234e-10	2.52936e-08
Q9UBP4	DKK3	Dickkopf-related protein 3	7.697	7.7366	0.0595554	6.3402	4.33894e-10	3.08995e-08
Q9BQI0	AIF1L	Allograft inflammatory factor 1-like	7.4607	7.4967	0.0566455	6.33807	4.39579e-10	3.08995e-08
Q9BRK3	MXRA8	Matrix-remodeling-associated protein 8	6.033	6.0597	0.0406057	6.33087	4.59318e-10	3.18622e-08
Q6Q788	APOA5	Apolipoprotein A-V	9.0412	9.1337	0.127724	6.29799	5.61608e-10	3.83889e-08
P21757	MSR1	Macrophage scavenger receptor types I and II	8.5589	8.623	0.0937919	6.29598	5.67969e-10	3.83889e-08
P20807	CAPN3	Calpain-3	8.0445	8.1135	0.0990762	6.28807	5.97556e-10	3.98774e-08
Q03167	TGFBR3	Transforming growth factor beta receptor type 3	9.9278	9.9616	0.0486082	6.25338	7.35022e-10	4.84379e-08
P05413	FABP3	Fatty acid-binding protein, heart	9.2488	9.3064	0.0903285	6.2405	7.94392e-10	5.17041e-08
Q9HC36	RNMTL1	rRNA methyltransferase 3, mitochondrial	6.8685	6.8225	-0.0691549	-6.23385	8.27625e-10	5.32102e-08
Q9NPA1	KCNMB3	Calcium-activated potassium channel subunit beta-3	9.284	9.2479	-0.0539565	-6.07277	2.15965e-09	1.37177e-07
P15692	VEGFA	Vascular endothelial growth factor A	8.7662	8.7948	0.0420735	6.06767	2.22537e-09	1.39668e-07
P14649	MYL6B	Myosin light chain 6B	6.433	6.4678	0.0539055	6.00342	3.24505e-09	2.01269e-07
Q2UY09	COL28A1	Collagen alpha-1(XXVIII) chain	8.1294	8.1603	0.0460699	5.98239	3.662e-09	2.24489e-07
Q9H9Q4	NHEJ1	Non-homologous end-joining factor 1	5.8749	5.9568	0.117378	5.95237	4.36566e-09	2.64549e-07
P04637	TP53	Cellular tumor antigen p53	8.1617	8.2065	0.0648345	5.94764	4.48339e-09	2.68596e-07
O60938	KERA	Keratocan	7.7832	7.8358	0.0770368	5.91323	5.46434e-09	3.23686e-07
P23443	RPS6KB1	Ribosomal protein S6 kinase beta-1	6.4376	6.515	0.108385	5.90679	5.68332e-09	3.32916e-07
Q9BUD6	SPON2	Spondin-2	9.0948	9.1729	0.11829	5.88138	6.56167e-09	3.80144e-07
P15529	CD46	Membrane cofactor protein	7.5362	7.5585	0.0339594	5.84408	8.13255e-09	4.66031e-07
Q96CG8	CTHRC1	Collagen triple helix repeat-containing protein 1	10.4207	10.4657	0.0648563	5.81933	9.34939e-09	5.26676e-07
Q6GPI1	CTRB2	Chymotrypsinogen B2	6.2693	6.3493	0.107378	5.81855	9.39065e-09	5.26676e-07
O95156	NXPH2	Neurexophilin-2	7.0705	7.1752	0.14795	5.81374	9.65732e-09	5.3593e-07
P54760	EPHB4	Ephrin type-B receptor 4	8.4809	8.536	0.0805374	5.79607	1.06674e-08	5.85818e-07
Q14392	LRRC32	Leucine-rich repeat-containing protein 32	7.6479	7.6901	0.0623981	5.78201	1.15508e-08	6.2779e-07
P01024	C3	Complement C3b, inactivated	9.3672	9.2976	-0.0990625	-5.77709	1.18757e-08	6.38613e-07
P14384	CPM	Carboxypeptidase M	9.1718	9.2129	0.0577691	5.77537	1.19922e-08	6.38613e-07
P12277 P06732	CKB CKM	Creatine kinase M-type:Creatine kinase B-type heterodimer	7.2131	7.3638	0.214105	5.75828	1.32225e-08	6.97092e-07
Q8N695	SLC5A8	Sodium-coupled monocarboxylate transporter 1	7.876	7.8335	-0.0673655	-5.75546	1.34336e-08	7.01206e-07
P07998	RNASE1	Ribonuclease pancreatic	6.1815	6.2335	0.0840148	5.724	1.60186e-08	8.27942e-07
P01588	EPO	Erythropoietin	6.3426	6.4001	0.0859068	5.71724	1.66362e-08	8.51517e-07
P07477	PRSS1	Trypsin-1	8.3034	8.3548	0.0689492	5.69836	1.84994e-08	9.37779e-07
Q8TF66	LRRC15	Leucine-rich repeat-containing protein 15	7.1911	7.1513	-0.055267	-5.67781	2.07293e-08	1.04081e-06
Q6WN34	CHRDL2	Chordin-like protein 2	7.9231	7.9658	0.0659185	5.67332	2.12537e-08	1.05582e-06
Q9BUP0	EFHD1	EF-hand domain-containing protein D1	7.7829	7.7591	-0.0368946	-5.67173	2.14289e-08	1.05582e-06
P54296	MYOM2	Myomesin-2	7.2656	7.3871	0.176484	5.65967	2.29276e-08	1.1192e-06
Q9UJA9	ENPP5	Ectonucleotide pyrophosphatase/phosphodiesterase family member 5	7.3918	7.4308	0.0540987	5.62536	2.77045e-08	1.33998e-06
P20333	TNFRSF1B	Tumor necrosis factor receptor superfamily member 1B	7.4615	7.497	0.0528454	5.61217	2.98303e-08	1.41682e-06
Q86UD1	OAF	Out at first protein homolog	9.0348	9.0638	0.0420665	5.61195	2.98307e-08	1.41682e-06
Q9NZA1	CLIC5	Chloride intracellular channel protein 5	8.7416	8.8053	0.0368406	5.60557	3.08968e-08	1.44148e-06
Q6NW40	RGMB	RGM domain family member B	7.379	7.4038	0.0916196	5.60582	3.08548e-08	1.44148e-06
P0C0L4 P0C0L5	C4A C4B	C4a anaphylatoxin	9.3061	9.1617	-0.216354	-5.59215	3.32624e-08	1.53824e-06
Q9HC57	WFDC1	WAP four-disulfide core domain protein 1	8.5748	8.6204	0.0684006	5.57875	3.57998e-08	1.63897e-06
Q96HD1	CRELD1	Cysteine-rich with EGF-like domain protein 1	7.1921	7.2203	0.0412986	5.57742	3.60624e-08	1.63897e-06
Q86TH1	ADAMTSL2	ADAMTS-like protein 2	6.5002	6.5284	0.0405987	5.55782	4.01669e-08	1.80991e-06
Q8IV08	PLD3	Phospholipase D3	6.66	6.7703	0.161635	5.52961	4.68176e-08	2.09171e-06
P40394	ADH7	Alcohol dehydrogenase class 4 mu/sigma chain	7.8085	7.8647	0.0763658	5.51902	4.96771e-08	2.20082e-06
O15305	PMM2	Phosphomannomutase 2	8.9553	9.1366	0.271229	5.51241	5.14024e-08	2.25828e-06
Q9BXN1	ASPN	Asporin	8.7096	8.7626	0.0685269	5.48137	6.08397e-08	2.6508e-06
Q15506	SPA17	Sperm surface protein Sp17	6.8903	6.9353	0.0784498	5.47942	6.14488e-08	2.65378e-06
P51159	RAB27A	Ras-related protein Rab-27A	6.708	6.7432	0.0559012	5.47843	6.19148e-08	2.65378e-06
O60704	TPST2	Protein-tyrosine sulfotransferase 2	6.9391	6.9647	0.0358644	5.43817	7.67173e-08	3.26172e-06
Q8N428	GALNT16	Polypeptide N-acetylgalactosaminyltransferase 16	7.8513	7.9066	0.082117	5.42644	8.16941e-08	3.44553e-06
P37108	SRP14	Signal recognition particle 14 kDa protein	7.0033	6.9575	-0.0664892	-5.42236	8.35401e-08	3.49542e-06
P35030	PRSS3	Trypsin-3	6.4147	6.4566	0.0566325	5.41418	8.73204e-08	3.62483e-06
Q96GP6	SCARF2	Scavenger receptor class F member 2	6.6754	6.6966	0.029337	5.40545	9.14373e-08	3.76607e-06
P14555	PLA2G2A	Phospholipase A2, membrane associated	7.1226	7.1684	0.0677816	5.38958	9.96134e-08	4.07102e-06
P45877	PPIC	Peptidyl-prolyl cis-trans isomerase C	8.9782	9.0158	0.0540713	5.38242	1.03317e-07	4.18992e-06
P16112	ACAN	Aggrecan core protein	6.9655	6.9391	-0.0415406	-5.35526	1.19385e-07	4.80457e-06
O00559	EBAG9	Receptor-binding cancer antigen expressed on SiSo cells	8.0646	8.1199	0.073784	5.34028	1.2949e-07	5.17174e-06
Q8N2S1	LTBP4	Latent-transforming growth factor beta-binding protein 4	9.3898	9.4347	0.0668637	5.33431	1.33296e-07	5.28375e-06
Q8IVM0	CCDC50	Coiled-coil domain-containing protein 50	7.5565	7.6529	0.142902	5.33029	1.36214e-07	5.35912e-06
P80511	S100A12	Protein S100-A12	7.7042	7.6326	-0.105272	-5.32693	1.3879e-07	5.41999e-06
Q8TEU8	WFIKKN2	WAP, Kazal, immunoglobulin, Kunitz and NTR domain-containing protein 2	7.6619	7.6995	0.0560417	5.32157	1.42622e-07	5.5287e-06
O95633	FSTL3	Follistatin-related protein 3	8.3699	8.4002	0.0463478	5.31324	1.48935e-07	5.73129e-06
P19429	TNNI3	Troponin I, cardiac muscle	5.7295	5.7628	0.0490633	5.30253	1.57789e-07	6.02799e-06
P0CG48	UBC	PolyUbiquitin K63-linked	8.436	8.4905	0.0823452	5.29355	1.65231e-07	6.26688e-06
P0C0L4 P0C0L5	C4A C4B	Complement C4b	10.8764	10.8359	-0.0582005	-5.28085	1.76508e-07	6.6468e-06
P12111	COL6A3	Collagen alpha-3(VI) chain	7.4465	7.4724	0.037741	5.26681	1.89936e-07	7.10171e-06
P02741	CRP	C-reactive protein	9.4262	9.5587	0.195006	5.26027	1.96528e-07	7.29644e-06
A6NI73	LILRA5	Leukocyte immunoglobulin-like receptor subfamily A member 5	8.7212	8.7683	0.0704975	5.25719	1.99704e-07	7.3625e-06
Q9BYR9	KRTAP2-4	Keratin-associated protein 2-4	6.5415	6.5926	0.0792225	5.2482	2.09475e-07	7.65816e-06
P08590	MYL3	Myosin light chain 3	6.5055	6.6085	0.145813	5.24696	2.10629e-07	7.65816e-06
P01033	TIMP1	Metalloproteinase inhibitor 1	10.681	10.724	0.063569	5.24441	2.13438e-07	7.70715e-06
P16581	SELE	E-selectin	9.8	9.7684	-0.0445435	-5.24173	2.16439e-07	7.76235e-06
P50479	PDLIM4	PDZ and LIM domain protein 4	6.3605	6.4007	0.0585641	5.23952	2.19141e-07	7.80615e-06
P08833	IGFBP1	Insulin-like growth factor-binding protein 1	9.561	9.6717	0.154669	5.2322	2.27623e-07	8.05388e-06
Q8NBI6	XXYLT1	Xyloside xylosyltransferase 1	7.7559	7.792	0.0534424	5.19909	2.70043e-07	9.49112e-06
Q02383	SEMG2	Semenogelin-2	7.477	7.5122	0.0514503	5.19592	2.74365e-07	9.57917e-06
P55083	MFAP4	Microfibril-associated glycoprotein 4	6.8652	6.9139	0.0753779	5.17642	3.03343e-07	1.05212e-05
P84157	MXRA7	Matrix-remodeling-associated protein 7	6.8635	6.8955	0.0485918	5.16915	3.15181e-07	1.08604e-05
Q8NG68	TTL	Tubulin--tyrosine ligase	6.3535	6.4372	0.119715	5.14547	3.5568e-07	1.21635e-05
P41271	NBL1	Neuroblastoma suppressor of tumorigenicity 1	7.1927	7.2251	0.0494213	5.14432	3.57615e-07	1.21635e-05
P42785	PRCP	Lysosomal Pro-X carboxypeptidase	9.7448	9.7133	-0.04447	-5.13532	3.74447e-07	1.26544e-05
Q9H422	HIPK3	Homeodomain-interacting protein kinase 3	7.4118	7.4295	0.0293777	5.13347	3.78499e-07	1.26639e-05
P10909	CLU	Clusterin	9.8154	9.7884	-0.0412071	-5.13144	3.81934e-07	1.26639e-05
Q8IZJ1	UNC5B	Netrin receptor UNC5B	9.1593	9.2063	0.0709323	5.13145	3.81923e-07	1.26639e-05
Q13561	DCTN2	Dynactin subunit 2	7.2279	7.2041	-0.0361144	-5.07816	5.00677e-07	1.64973e-05
P15291	B4GALT1	Beta-1,4-galactosyltransferase 1	9.8983	9.9224	0.0333608	5.07258	5.14994e-07	1.68637e-05
Q96JJ7	TMX3	Protein disulfide-isomerase TMX3	7.5632	7.6037	0.0593808	5.05741	5.56198e-07	1.81005e-05
P0DMM9	SULT1A3	Sulfotransferase 1A3	7.8747	8.0543	0.267694	5.04727	5.85087e-07	1.89238e-05
P48307	TFPI2	Tissue factor pathway inhibitor 2	6.2273	6.2678	0.0568667	5.04307	5.98312e-07	1.92335e-05
P12644	BMP4	Bone morphogenetic protein 4	7.3051	7.3538	0.0730451	5.02399	6.57632e-07	2.10123e-05
P06276	BCHE	Cholinesterase	8.8704	8.8496	-0.0309705	-5.01796	6.77792e-07	2.1526e-05
Q8N128	FAM177A1	Protein FAM177A1	7.8595	7.9036	0.06648	5.01318	6.94211e-07	2.19155e-05
P36871	PGM1	Phosphoglucomutase-1	6.08	6.0582	-0.0287616	-5.01186	6.99918e-07	2.19641e-05
P01009	SERPINA1	Alpha-1-antitrypsin	10.4436	10.4753	0.047077	5.00549	7.21975e-07	2.25222e-05
Q8N2Q7	NLGN1	Neuroligin-1	7.2366	7.2671	0.047345	5.00092	7.38648e-07	2.29068e-05
P32754	HPD	4-hydroxyphenylpyruvate dioxygenase	6.9042	6.8509	-0.0749058	-4.99063	7.76918e-07	2.39527e-05
P17900	GM2A	Ganglioside GM2 activator	7.0457	7.067	0.0324717	4.97668	8.32793e-07	2.55261e-05
Q9BRR6	ADPGK	ADP-dependent glucokinase	7.2323	7.2671	0.0508641	4.97559	8.37657e-07	2.55268e-05
P32456	GBP2	Guanylate-binding protein 2	8.4383	8.3776	-0.0794205	-4.95962	9.07755e-07	2.75039e-05
O75462	CRLF1	Cytokine receptor-like factor 1	6.9747	7.0095	0.0535667	4.94953	9.54276e-07	2.87483e-05
P80370	DLK1	Protein delta homolog 1	6.306	6.339	0.0477892	4.94297	9.84223e-07	2.9482e-05
Q9Y6U3	SCIN	Adseverin	8.3314	8.3667	0.0527818	4.93756	1.01164e-06	3.01319e-05
Q9BXY4	RSPO3	R-spondin-3	6.372	6.3875	0.025846	4.91984	1.10399e-06	3.25691e-05
Q969X2	ST6GALNAC6	Alpha-N-acetylgalactosaminide alpha-2,6-sialyltransferase 6	7.9302	7.9621	0.0478909	4.91943	1.10582e-06	3.25691e-05
P01210	PENK	Proenkephalin-A	8.7753	8.8585	0.121653	4.90115	1.20975e-06	3.54321e-05
P20849	COL9A1	Collagen alpha-1(IX) chain	5.5946	5.5549	-0.0525223	-4.88098	1.3358e-06	3.8908e-05
Q12864	CDH17	Cadherin-17	8.2635	8.2977	0.0521339	4.85285	1.53215e-06	4.43817e-05
Q13636	RAB31	Ras-related protein Rab-31	7.5777	7.7332	0.235981	4.84463	1.59522e-06	4.59564e-05
Q8IX30	SCUBE3	Signal peptide, CUB and EGF-like domain-containing protein 3	5.4519	5.483	0.0493958	4.82819	1.72696e-06	4.94811e-05
O60909	B4GALT2	Beta-1,4-galactosyltransferase 2	6.7924	6.8118	0.0270192	4.82579	1.74654e-06	4.97718e-05
P35968	KDR	Vascular endothelial growth factor receptor 2	8.6357	8.6144	-0.0303201	-4.80733	1.90891e-06	5.41062e-05
Q96EE4	CCDC126	Coiled-coil domain-containing protein 126	6.7334	6.7666	0.0467299	4.80025	1.97519e-06	5.54186e-05
Q9H772	GREM2	Gremlin-2	8.1588	8.1989	0.0594193	4.79934	1.98383e-06	5.54186e-05
P54762	EPHB1	Ephrin type-B receptor 1	6.0833	6.1215	0.0562154	4.79911	1.98674e-06	5.54186e-05
P78504	JAG1	Protein jagged-1	7.1917	7.2316	0.0606443	4.78477	2.12798e-06	5.90457e-05
P0DJI8	SAA1	Serum amyloid A-1 protein	8.8752	9.0109	0.193977	4.77317	2.25287e-06	6.21839e-05
Q9UBS3	DNAJB9	DnaJ homolog subfamily B member 9	9.1424	9.099	-0.0614907	-4.75346	2.47249e-06	6.77036e-05
O14929	HAT1	Histone acetyltransferase type B catalytic subunit	7.8954	7.8311	-0.0958516	-4.75295	2.47853e-06	6.77036e-05
P19021	PAM	Peptidyl-glycine alpha-amidating monooxygenase	7.3054	7.3581	0.0790916	4.74777	2.54061e-06	6.90418e-05
P15036	ETS2	Protein C-ets-2	7.3479	7.377	0.0465832	4.73571	2.69189e-06	7.27778e-05
P13796	LCP1	Plastin-2	10.2342	10.2665	0.0490599	4.73271	2.72966e-06	7.34223e-05
P52306	RAP1GDS1	Rap1 GTPase-GDP dissociation stimulator 1	6.5019	6.5575	0.0816255	4.72683	2.8071e-06	7.5122e-05
Q13508	ART3	Ecto-ADP-ribosyltransferase 3	8.9431	8.9696	0.0377529	4.71698	2.94163e-06	7.83245e-05
Q6ZVN8	HFE2	Hemojuvelin	6.6258	6.6479	0.0309269	4.68439	3.43339e-06	9.08607e-05
Q9UQQ1	NAALADL1	N-acetylated-alpha-linked acidic dipeptidase-like protein	7.2714	7.2283	-0.0628991	-4.68369	3.44692e-06	9.08607e-05
P23435	CBLN1	Cerebellin-1	7.3775	7.3996	0.0318568	4.6754	3.58089e-06	9.39228e-05
P00736	C1R	Complement C1r subcomponent	11.084	11.0268	-0.0900481	-4.6664	3.73599e-06	9.75056e-05
Q9H3T3	SEMA6B	Semaphorin-6B	7.177	7.2119	0.0527405	4.6594	3.86087e-06	0.000100269
P04155	TFF1	Trefoil factor 1	7.6262	7.6797	0.084151	4.65703	3.90523e-06	0.000100923
Q11201	ST3GAL1	CMP-N-acetylneuraminate-beta-galactosamide-alpha-2,3-sialyltransferase 1	7.1861	7.2239	0.0551899	4.64888	4.05864e-06	0.000104376
Q7Z4F1	LRP10	Low-density lipoprotein receptor-related protein 10	8.4005	8.4343	0.0493066	4.62328	4.57351e-06	0.000117046
Q14126	DSG2	Desmoglein-2	7.8187	7.8448	0.0399844	4.61846	4.67633e-06	0.000119099
P06280	GLA	Alpha-galactosidase A	7.6098	7.6537	0.050314	4.61599	4.73584e-06	0.000120035
P16233	PNLIP	Pancreatic triacylglycerol lipase	6.8418	6.901	0.0815982	4.58791	5.39279e-06	0.000136032
P01876 P01877	IGHA1 IGHA2	Immunoglobulin A	8.2482	8.2654	0.0268616	4.57738	5.65921e-06	0.000142073
Q9GZM7	TINAGL1	Tubulointerstitial nephritis antigen-like	8.0586	8.0951	0.0547571	4.5678	5.91542e-06	0.000147801
P36222	CHI3L1	Chitinase-3-like protein 1	8.6427	8.6839	0.077624	4.55295	6.33463e-06	0.000157529
P21964	COMT	Catechol O-methyltransferase	7.0371	7.0716	0.050067	4.54351	6.61777e-06	0.000163798
Q8NBU5	ATAD1	ATPase family AAA domain-containing protein 1	6.2041	6.2598	0.0786461	4.52956	7.05724e-06	0.000173859
Q9Y4D7	PLXND1	Plexin-D1	8.6526	8.6717	0.0291301	4.52581	7.17581e-06	0.000175958
Q9UKA2	FBXL4	F-box/LRR-repeat protein 4	7.4513	7.4303	-0.029616	-4.50646	7.8462e-06	0.000191505
P02652	APOA2	Apolipoprotein A-II	8.2356	8.2699	0.0524527	4.49237	8.3643e-06	0.00020321
Q12805	EFEMP1	EGF-containing fibulin-like extracellular matrix protein 1	6.4778	6.4949	0.0299528	4.48515	8.64354e-06	0.000209031
P01111	NRAS	GTPase NRas	8.068	8.0107	-0.0824167	-4.48411	8.69157e-06	0.000209233
Q9HBE5	IL21R	Interleukin-21 receptor	7.3998	7.3565	-0.0655835	-4.47716	8.96057e-06	0.000214728
P17813	ENG	Endoglin	7.9323	7.9748	0.0621313	4.4705	9.23331e-06	0.000220263
P09237	MMP7	Matrilysin	9.072	9.1667	0.144621	4.46659	9.39827e-06	0.000223188
P04843	RPN1	Dolichyl-diphosphooligosaccharide--protein glycosyltransferase subunit 1	8.4057	8.4521	0.0684421	4.46309	9.55095e-06	0.000225797
P51693	APLP1	Amyloid-like protein 1	8.143	8.2038	0.0901853	4.45699	9.81535e-06	0.000231011
P0DJI9	SAA2	Serum amyloid A-2 protein	7.4013	7.496	0.13553	4.45161	1.0065e-05	0.000235833
Q99471	PFDN5	Prefoldin subunit 5	6.2937	6.2488	-0.060865	-4.43046	1.10688e-05	0.000258208
O95460	MATN4	Matrilin-4	6.9443	6.9062	-0.0598835	-4.42681	1.12522e-05	0.000260183
O95825	CRYZL1	Quinone oxidoreductase-like protein 1	7.3162	7.2712	-0.0699547	-4.42736	1.12187e-05	0.000260183
Q9NTG7	SIRT3	NAD-dependent protein deacetylase sirtuin-3, mitochondrial	6.9124	6.9376	0.0390753	4.42472	1.13612e-05	0.000261555
Q15582	TGFBI	Transforming growth factor-beta-induced protein ig-h3	10.2465	10.2773	0.0431397	4.41908	1.16438e-05	0.000266895
O14558	HSPB6	Heat shock protein beta-6	8.9567	9.0131	0.0809868	4.41763	1.17254e-05	0.000267604
O43240	KLK10	Kallikrein-10	7.7396	7.7859	0.0710057	4.41567	1.18232e-05	0.000268672
P09923	ALPI	Intestinal-type alkaline phosphatase	5.7333	5.7885	0.077559	4.41362	1.19443e-05	0.000270258
Q14449	GRB14	Growth factor receptor-bound protein 14	6.7591	6.7314	-0.0388041	-4.41153	1.20537e-05	0.000271569
Q9NXW2	DNAJB12	DnaJ homolog subfamily B member 12	7.1317	7.1606	0.046369	4.38922	1.33187e-05	0.000298791
O00478	BTN3A3	Butyrophilin subfamily 3 member A3	7.2471	7.2758	0.0429391	4.38458	1.35868e-05	0.000303516
Q13822	ENPP2	Ectonucleotide pyrophosphatase/phosphodiesterase family member 2	7.425	7.4555	0.0503847	4.37474	1.41959e-05	0.000315785
Q9UHA7	IL36A	Interleukin-36 alpha	8.2389	8.1598	-0.104101	-4.35036	1.58222e-05	0.000350483
Q8N4E7	FTMT	Ferritin, mitochondrial	8.6924	8.6495	-0.0585389	-4.34148	1.64564e-05	0.000363004
P15090	FABP4	Fatty acid-binding protein, adipocyte	9.9007	9.9511	0.0804449	4.33833	1.66832e-05	0.000366475
O00585	CCL21	C-C motif chemokine 21	8.3513	8.3308	-0.0297454	-4.32761	1.74914e-05	0.000382633
P02675	FGB	Fibrinogen beta chain	7.5744	7.5409	-0.0491549	-4.32607	1.76144e-05	0.000383733
P15927	RPA2	Replication protein A 32 kDa subunit	7.8875	7.8712	-0.0337767	-4.31474	1.85244e-05	0.000401896
O75094	SLIT3	Slit homolog 3 protein	7.6847	7.7095	0.0259699	4.31062	1.88625e-05	0.000407554
P37235	HPCAL1	Hippocalcin-like protein 1	7.5715	7.6083	0.0532284	4.30186	1.95976e-05	0.000421709
Q9NVD7	PARVA	Alpha-parvin	7.6643	7.7037	0.0637831	4.29809	1.99241e-05	0.000426991
Q9UQ53	MGAT4B	Alpha-1,3-mannosyl-glycoprotein 4-beta-N-acetylglucosaminyltransferase B	7.8327	7.8689	0.0545403	4.29075	2.05663e-05	0.000438969
Q8IZP7	HS6ST3	Heparan-sulfate 6-O-sulfotransferase 3	7.1914	7.1714	-0.0277133	-4.28951	2.0678e-05	0.000439574
O15145	ARPC3	Actin-related protein 2/3 complex subunit 3	8.4661	8.3917	-0.106279	-4.27646	2.18965e-05	0.000463607
P01833	PIGR	Polymeric immunoglobulin receptor	8.0726	8.0301	-0.0503162	-4.27245	2.22881e-05	0.00047001
Q99972	MYOC	Myocilin	7.8504	7.8844	0.0478667	4.26565	2.29477e-05	0.000481994
Q12797	ASPH	Aspartyl/asparaginyl beta-hydroxylase	7.6434	7.6666	0.0356902	4.26111	2.3411e-05	0.000489774
Q9UK85	DKKL1	Dickkopf-like protein 1	6.8201	6.7869	-0.0493011	-4.25511	2.40402e-05	0.000500949
Q9Y496	KIF3A	Kinesin-like protein KIF3A	8.8963	8.8695	-0.041068	-4.25241	2.43084e-05	0.000504543
Q14116	IL18	Interleukin-18	7.4478	7.3737	-0.110375	-4.24882	2.46953e-05	0.000510564
Q9BYN0	SRXN1	Sulfiredoxin-1	6.5716	6.5276	-0.0619855	-4.2478	2.48043e-05	0.000510814
Q9GZX9	TWSG1	Twisted gastrulation protein homolog 1	7.2703	7.293	0.0329064	4.24649	2.49404e-05	0.000511619
P12532	CKMT1A	Creatine kinase U-type, mitochondrial	9.5304	9.596	0.102184	4.23587	2.61212e-05	0.000533764
P02008	HBZ	Hemoglobin subunit zeta	7.5124	7.4768	-0.0574494	-4.2208	2.78965e-05	0.000567839
Q8NFP4	MDGA1	MAM domain-containing glycosylphosphatidylinositol anchor protein 1	6.5559	6.5742	0.0300421	4.2142	2.86782e-05	0.000581505
Q04609	FOLH1	Glutamate carboxypeptidase 2	5.5851	5.6408	0.0853445	4.20632	2.96855e-05	0.000599625
Q99941	ATF6B	Cyclic AMP-dependent transcription factor ATF-6 beta	7.767	7.7928	-0.0527468	-4.2048	2.98815e-05	0.000599677
Q5S007	LRRK2	Leucine-rich repeat serine/threonine-protein kinase 2	7.7627	7.7262	0.041852	4.20443	2.99156e-05	0.000599677
Q8N5Y8	PARP16	Mono [ADP-ribose] polymerase PARP16	6.1541	6.1195	-0.0516969	-4.19046	3.17797e-05	0.000634631
Q16663	CCL15	C-C motif chemokine 15	9.703	9.7312	0.0378977	4.17381	3.4106e-05	0.000678208
Q96PQ1	SIGLEC12	Sialic acid-binding Ig-like lectin 12	7.9409	7.9024	-0.0588054	-4.17309	3.42191e-05	0.000678208
Q9NT22	EMILIN3	EMILIN-3	6.6453	6.6837	0.0693501	4.16465	3.54749e-05	0.000699137
Q9BWV1	BOC	Brother of CDO	7.7452	7.7899	0.0549797	4.16361	3.56318e-05	0.000699137
O00462	MANBA	Beta-mannosidase	8.2179	8.247	0.045412	4.16334	3.56729e-05	0.000699137
P61077	UBE2D3	Ubiquitin-conjugating enzyme E2 D3	7.3085	7.2632	-0.0630774	-4.16005	3.61977e-05	0.000706794
Q9Y3Q0	NAALAD2	N-acetylated-alpha-linked acidic dipeptidase 2	7.3495	7.3928	0.0623775	4.15264	3.73436e-05	0.000726477
O60602	TLR5	Toll-like receptor 5	7.8933	7.9287	0.0536925	4.1487	3.79605e-05	0.000735763
P61201	COPS2	COP9 signalosome complex subunit 2	8.26	8.2087	-0.0769477	-4.14571	3.8446e-05	0.000742445
O43715	TRIAP1	TP53-regulated inhibitor of apoptosis 1	7.6873	7.6677	-0.0299054	-4.14458	3.86692e-05	0.000744029
P07478	PRSS2	Trypsin-2	6.9492	6.9915	0.0569663	4.14265	3.8956e-05	0.000746823
P07306	ASGR1	Asialoglycoprotein receptor 1	7.5113	7.5434	0.0457289	4.13641	4.00022e-05	0.0007641
P05062	ALDOB	Fructose-bisphosphate aldolase B	7.6897	7.6379	-0.0812931	-4.13238	4.06987e-05	0.000774598
P19438	TNFRSF1A	Tumor necrosis factor receptor superfamily member 1A	9.412	9.4474	0.0556865	4.12666	4.16969e-05	0.000789268
P16860	NPPB	N-terminal pro-BNP	7.1928	7.2546	0.103581	4.12621	4.17689e-05	0.000789268
Q8WWK9	CKAP2	Cytoskeleton-associated protein 2	9.4646	9.4332	-0.0476956	-4.12433	4.20942e-05	0.000792575
Q5VY43	PEAR1	Platelet endothelial aggregation receptor 1	9.1353	9.1523	0.0242654	4.12106	4.26799e-05	0.000800742
Q03591	CFHR1	Complement factor H-related protein 1	10.4815	10.455	-0.0390372	-4.11576	4.36478e-05	0.000815996
A6NDG6	PGP	Glycerol-3-phosphate phosphatase	7.5772	7.6379	0.0814942	4.11353	4.40763e-05	0.000821096
P50895	BCAM	Basal Cell Adhesion Molecule	6.7368	6.7634	0.0406539	4.08171	5.03919e-05	0.000935443
Q14393	GAS6	Growth arrest-specific protein 6	7.1297	7.1515	0.0359025	4.07828	5.11024e-05	0.000945304
Q16270	IGFBP7	Insulin-like growth factor-binding protein 7	10.2459	10.2694	0.0331715	4.06977	5.29567e-05	0.00097618
P28799	GRN	Granulins	9.3212	9.3408	0.0253616	4.05919	5.53602e-05	0.00101693
Q9BXY4	RSPO3	R-spondin-3	6.7661	6.7847	0.0237601	4.0395	6.01022e-05	0.0010964
P12872	MLN	Promotilin	7.7974	7.8581	0.0869255	4.03811	6.04279e-05	0.00109854
P05164	MPO	Myeloperoxidase	9.2816	9.2508	-0.0419238	-4.03638	6.08759e-05	0.00110288
P79483	HLA-DRB3	HLA class II histocompatibility antigen, DR beta 3 chain	7.5155	7.4889	-0.0448477	-4.03266	6.18229e-05	0.0011162
Q99988	GDF15	Growth/differentiation factor 15	9.2695	9.3137	0.065011	4.02978	6.25661e-05	0.00112576
Q02487	DSC2	Desmocollin-2	6.8936	6.9155	0.0323295	4.02183	6.4662e-05	0.001159
O75344	FKBP6	Inactive peptidyl-prolyl cis-trans isomerase FKBP6	8.3001	8.2631	-0.0526794	-4.02111	6.48532e-05	0.001159
P01024	C3	C3a anaphylatoxin	11.8759	11.847	-0.0415961	-4.01174	6.74062e-05	0.00119741
P52292	KPNA2	Importin subunit alpha-1	6.5681	6.5982	0.0461304	4.0116	6.74565e-05	0.00119741
Q9BTE7	DCUN1D5	DCN1-like protein 5	8.2821	8.2578	-0.0384871	-4.0044	6.94798e-05	0.00122919
Q7Z6I6	ARHGAP30	Rho GTPase-activating protein 30	6.8794	6.9019	0.0314754	3.98685	7.46982e-05	0.00131709
Q9HB07	C12orf10	UPF0160 protein MYG1, mitochondrial	7.7539	7.8092	0.0835069	3.97027	7.9972e-05	0.00140537
O76064	RNF8	E3 ubiquitin-protein ligase RNF8	7.7218	7.6858	-0.053586	-3.95563	8.48909e-05	0.00148686
P62745	RHOB	Rho-related GTP-binding protein RhoB	7.3788	7.333	-0.0688774	-3.95041	8.6746e-05	0.00151432
Q9UKK6	NXT1	NTF2-related export protein 1	6.9179	6.9367	0.0298891	3.94814	8.75241e-05	0.00152286
P02656	APOC3	Apolipoprotein C-III	8.8341	8.8976	0.0868423	3.94268	8.94917e-05	0.00154923
P55055	NR1H2	Oxysterols receptor LXR-beta	7.8194	7.7879	-0.0471527	-3.94235	8.96275e-05	0.00154923
O43866	CD5L	CD5 antigen-like	8.8888	8.8591	-0.0451496	-3.92913	9.45594e-05	0.00162914
P08727	KRT19	Keratin, type I cytoskeletal 19	7.2716	7.2493	-0.0353538	-3.92702	9.53603e-05	0.00163759
Q13740	ALCAM	CD166 antigen	9.0886	9.1034	0.0243987	3.92112	9.76678e-05	0.00167177
Q8TEB7	RNF128	E3 ubiquitin-protein ligase RNF128	7.8001	7.7856	-0.022206	-3.90966	0.000102352	0.00174628
P21810	BGN	Biglycan	8.5698	8.6147	0.0666108	3.90007	0.000106346	0.00180294
Q7Z7M8	B3GNT8	UDP-GlcNAc:betaGal beta-1,3-N-acetylglucosaminyltransferase 8	7.6082	7.6422	0.0502701	3.89826	0.000107138	0.00180294
O75556	SCGB2A1	Mammaglobin-B	8.9584	8.9215	-0.0544833	-3.89755	0.000107449	0.00180294
P08571	CD14	Monocyte differentiation antigen CD14, soluble	9.893	9.9153	0.03128	3.8975	0.000107467	0.00180294
P08684	CYP3A4	Cytochrome P450 3A4	7.7188	7.6886	-0.0474613	-3.89732	0.000107565	0.00180294
P62837	UBE2D2	Ubiquitin-conjugating enzyme E2 D2	6.6684	6.6358	-0.0483174	-3.89691	0.000107725	0.00180294
P42685	FRK	Tyrosine-protein kinase FRK	7.9117	7.8812	-0.0428984	-3.89352	0.00010924	0.00182252
O00214	LGALS8	Galectin-8	5.2888	5.3121	0.032194	3.88819	0.00011159	0.0018539
Q6FHJ7	SFRP4	Secreted frizzled-related protein 4	8.9862	9.0167	0.0475533	3.8876	0.000111825	0.0018539
O60462	NRP2	Neuropilin-2	9.8297	9.8573	0.0423574	3.88334	0.000113752	0.00187995
Q9Y4K0	LOXL2	Lysyl oxidase homolog 2	5.6393	5.6584	0.0259462	3.87982	0.000115445	0.00190195
O95498	VNN2	Vascular non-inflammatory molecule 2	6.6598	6.6325	-0.0396596	-3.87631	0.000117012	0.00192177
P17174	GOT1	Aspartate aminotransferase, cytoplasmic	7.6628	7.6222	-0.0591841	-3.87412	0.000118045	0.00193271
P22004	BMP6	Bone morphogenetic protein 6	6.1995	6.2369	0.057733	3.86874	0.000120652	0.00196107
O95390 O14793	GDF11 MSTN	Growth/differentiation factor 11/8	6.6021	6.5761	-0.0363082	-3.86788	0.000121035	0.00196107
Q92823	NRCAM	Neuronal cell adhesion molecule	6.0588	6.0325	-0.0339022	-3.8678	0.00012111	0.00196107
Q9NZC2	TREM2	Triggering receptor expressed on myeloid cells 2	9.1649	9.2023	0.0585285	3.8674	0.000121265	0.00196107
P16562	CRISP2	Cysteine-rich secretory protein 2	7.1654	7.1875	0.028612	3.86343	0.00012321	0.00198644
Q8TEY5	CREB3L4	Cyclic AMP-responsive element-binding protein 3-like protein 4	6.7889	6.8081	0.0298983	3.85955	0.000125157	0.00201168
O43281	EFS	Embryonal Fyn-associated substrate	6.9176	6.9034	-0.0262883	-3.85253	0.000128735	0.0020629
Q6P179	ERAP2	Endoplasmic reticulum aminopeptidase 2	7.1233	7.1427	0.0290046	3.84985	0.000130101	0.00207847
Q9UHD0	IL19	Interleukin-19	8.9458	8.9692	0.0356172	3.84736	0.000131396	0.00209281
Q13261	IL15RA	Interleukin-15 receptor subunit alpha	8.9514	8.989	0.0549959	3.84626	0.000131954	0.00209537
P17538	CTRB1	Chymotrypsinogen B	6.1722	6.2139	0.0517984	3.84045	0.000135083	0.00213861
O14796	SH2D1B	SH2 domain-containing protein 1B	7.1204	7.0981	-0.0292645	-3.83555	0.000137808	0.00217522
Q4LDE5	SVEP1	Sushi, von Willebrand factor type A, EGF and pentraxin domain-containing protein 1	7.3735	7.3925	0.0327613	3.83288	0.000139176	0.00219025
Q8N766	EMC1	ER membrane protein complex subunit 1	6.4675	6.4836	0.0240938	3.81733	0.000148072	0.00232302
Q9BWD1	ACAT2	Acetyl-CoA acetyltransferase, cytosolic	8.2219	8.3386	0.178443	3.81658	0.000148493	0.00232302
Q86U17	SERPINA11	Serpin A11	9.655	9.6894	0.0500835	3.81576	0.000148954	0.00232333
P52294	KPNA1	Importin subunit alpha-5	8.68	8.6355	-0.0609182	-3.81414	0.000149955	0.00233204
O15533	TAPBP	Tapasin	8.3933	8.4547	0.0897325	3.80932	0.000152798	0.00236927
Q9H3G5	CPVL	Probable serine carboxypeptidase CPVL	7.5982	7.6282	0.0558906	3.80743	0.000154029	0.00238135
O75077	ADAM23	Disintegrin and metalloproteinase domain-containing protein 23	7.8717	7.9058	0.0515679	3.80326	0.000156502	0.0024125
P07602	PSAP	Prosaposin	7.8587	7.8872	0.0404345	3.79907	0.000159133	0.00244591
Q99969	RARRES2	Retinoic acid receptor responder protein 2	8.4665	8.4351	-0.0457215	-3.79212	0.000163528	0.00250617
P11717	IGF2R	Cation-independent mannose-6-phosphate receptor	8.6708	8.6853	0.0201305	3.7827	0.000169706	0.0025933
P39656	DDOST	Dolichyl-diphosphooligosaccharide--protein glycosyltransferase 48 kDa subunit	7.619	7.6813	0.0927259	3.77308	0.000176263	0.00268573
Q13303	KCNAB2	Voltage-gated potassium channel subunit beta-2	6.34	6.3646	0.0359369	3.7708	0.000177842	0.00270196
Q9UBI4	STOML1	Stomatin-like protein 1	7.3203	7.3426	0.0341446	3.76848	0.000179466	0.00271881
P50897	PPT1	Palmitoyl-protein thioesterase 1	7.0751	7.1164	0.0584238	3.76627	0.000181	0.00273419
P10768	ESD	S-formylglutathione hydrolase	7.2306	7.1781	-0.0760464	-3.76508	0.000181875	0.00273956
Q9UHY1	NRBP1	Nuclear receptor-binding protein	6.6429	6.615	-0.0414311	-3.76253	0.000183697	0.00275912
Q16762	TST	Thiosulfate sulfurtransferase	6.9406	6.977	0.0548825	3.7595	0.00018586	0.00278368
Q13449	LSAMP	Limbic system-associated membrane protein	6.8563	6.8362	-0.0274214	-3.73877	0.000201517	0.00300962
O95393	BMP10	Bone morphogenetic protein 10	7.0435	7.061	0.0361097	3.73288	0.000206241	0.00307147
Q7Z6A9	BTLA	B- and T-lymphocyte attenuator	7.4057	7.369	-0.0580952	-3.72538	0.000212336	0.00315334
O00469	PLOD2	Procollagen-lysine,2-oxoglutarate 5-dioxygenase 2	7.4716	7.5118	0.0656062	3.71455	0.000221399	0.0032787
P02810	PRH1	Salivary acidic proline-rich phosphoprotein 1/2	6.0153	5.9939	-0.0317855	-3.70432	0.000230364	0.00340191
P54577	YARS	Tyrosine--tRNA ligase, cytoplasmic	10.5327	10.6568	0.18942	3.70128	0.00023302	0.00343151
Q14314	FGL2	Fibroleukin	7.1833	7.1488	-0.0509618	-3.69035	0.000243113	0.00357017
Q9NRA1	PDGFC	Platelet-derived growth factor C	6.7851	6.8182	0.047471	3.6887	0.000244659	0.00358289
O75629	CREG1	Protein CREG1	7.5021	7.4783	-0.0342875	-3.68573	0.000247464	0.00361393
Q12913	PTPRJ	Receptor-type tyrosine-protein phosphatase eta	6.8541	6.8412	-0.0191654	-3.68387	0.000249207	0.00362934
P36268	GGT2	Inactive gamma-glutamyltranspeptidase 2	7.1079	7.0736	-0.0563498	-3.68183	0.000251237	0.00364882
Q9NS68	TNFRSF19	Tumor necrosis factor receptor superfamily member 19	6.6242	6.6438	0.0315426	3.67633	0.000256529	0.00371545
Q92947	GCDH	Glutaryl-CoA dehydrogenase, mitochondrial	6.7921	6.8789	0.128413	3.66933	0.000263478	0.00380563
A8MVW0	FAM171A2	Protein FAM171A2	6.9712	6.9421	-0.040769	-3.66774	0.000265149	0.00381931
Q8TCZ2	CD99L2	CD99 antigen-like protein 2	6.0602	6.0419	-0.0271308	-3.66528	0.000267661	0.00384498
Q9UBX1	CTSF	Cathepsin F	7.2921	7.2619	-0.0406302	-3.65709	0.000276107	0.00395553
Q13564	NAE1	NEDD8-activating enzyme E1 regulatory subunit	7.0826	7.0466	-0.0547999	-3.65297	0.000280512	0.00400775
Q8IUL8	CILP2	Cartilage intermediate layer protein 2	7.9443	7.9073	-0.0523397	-3.65177	0.000281771	0.00401486
P11362	FGFR1	Fibroblast growth factor receptor 1	6.2482	6.2656	0.0262307	3.65103	0.000282561	0.00401526
Q86Y29	BAGE3	B melanoma antigen 3	8.4732	8.4903	0.0263894	3.64696	0.000286983	0.00406714
Q9H4F8	SMOC1	SPARC-related modular calcium-binding protein 1	7.2979	7.3093	0.015404	3.64311	0.000291362	0.00411744
P07359	GP1BA	Platelet glycoprotein Ib alpha chain	7.426	7.448	0.0266259	3.64235	0.000292095	0.00411744
Q24JP5	TMEM132A	Transmembrane protein 132A	7.6124	7.6455	0.0480722	3.63834	0.000296555	0.00416917
Q13651	IL10RA	Interleukin-10 receptor subunit alpha	7.9578	7.9299	-0.0403994	-3.63559	0.000299706	0.00420226
P02647	APOA1	Apolipoprotein A-I	9.5758	9.5574	-0.0278835	-3.6347	0.000300688	0.00420485
P0C0P6	NPS	Neuropeptide S	9.3267	9.3428	0.0237187	3.63169	0.000304144	0.00424193
P08138	NGFR	Tumor necrosis factor receptor superfamily member 16	7.7826	7.8392	0.0813822	3.61852	0.00031986	0.00444934
Q9Y534	CSDC2	Cold shock domain-containing protein C2	7.4488	7.4274	-0.0302782	-3.61509	0.00032396	0.00449452
O00264	PGRMC1	Membrane-associated progesterone receptor component 1	9.5635	9.6174	0.0811622	3.61064	0.000329378	0.00455769
Q9UBQ0	VPS29	Vacuolar protein sorting-associated protein 29	8.6325	8.607	-0.0430947	-3.60942	0.000330946	0.0045674
Q96QV1	HHIP	Hedgehog-interacting protein	6.5552	6.5391	-0.0247778	-3.6044	0.00033727	0.0046392
O14717	TRDMT1	tRNA (cytosine(38)-C(5))-methyltransferase	5.6464	5.661	0.0232181	3.60393	0.000337909	0.0046392
P02786	TFRC	Transferrin receptor protein 1	8.9364	8.9578	0.0337999	3.60082	0.00034186	0.00468126
Q8NI38	NFKBID	NF-kappa-B inhibitor delta	7.7677	7.7487	-0.0287044	-3.59885	0.000344444	0.00470443
Q03692	COL10A1	Collagen alpha-1(X) chain	6.521	6.4991	-0.0339346	-3.59742	0.000346306	0.00471764
Q9H5Y7	SLITRK6	SLIT and NTRK-like protein 6	6.1328	6.1487	0.0255937	3.59212	0.000353204	0.0047992
P30990	NTS	Neurotensin/neuromedin N	7.2604	7.3267	0.104685	3.58771	0.000359196	0.00486808
Q9Y625	GPC6	Glypican-6	7.2709	7.2381	-0.0471433	-3.58302	0.000365617	0.00494239
P19174	PLCG1	1-phosphatidylinositol 4,5-bisphosphate phosphodiesterase gamma-1	7.1675	7.1438	-0.0376641	-3.58103	0.000368351	0.00496662
P13591	NCAM1	Neural cell adhesion molecule 1, 120 kDa isoform	9.2256	9.2115	-0.0225189	-3.57979	0.000369951	0.004974
Q8IY33	MICALL2	MICAL-like protein 2	7.5299	7.5106	-0.0290577	-3.57922	0.000370786	0.004974
P13804	ETFA	Electron transfer flavoprotein subunit alpha, mitochondrial	7.7812	7.7605	-0.0280217	-3.5762	0.000375004	0.00501782
P35557	GCK	Glucokinase	8.2096	8.1711	-0.0568098	-3.57355	0.000378835	0.00505624
Q9NS98	SEMA3G	Semaphorin-3G	7.5807	7.6026	0.0340846	3.57017	0.000383521	0.00510587
O75356	ENTPD5	Ectonucleoside triphosphate diphosphohydrolase 5	8.4476	8.4246	-0.0335376	-3.56244	0.000394764	0.0052423
Q9UQC9	CLCA2	Calcium-activated chloride channel regulator 2	7.1449	7.124	-0.0294633	-3.56016	0.000398235	0.00527511
O75083	WDR1	WD repeat-containing protein 1	7.1405	7.1245	-0.0280693	-3.55453	0.000406686	0.00537355
Q9UII4	HERC5	E3 ISG15--protein ligase HERC5	6.9542	6.9279	-0.0398108	-3.55381	0.000407735	0.00537395
O14777	NDC80	Kinetochore protein NDC80 homolog	8.5377	8.5117	-0.039938	-3.55296	0.000409031	0.00537758
Q9P2N7	KLHL13	Kelch-like protein 13	7.558	7.5384	-0.0281047	-3.55176	0.000410867	0.00538829
P03951	F11	Coagulation Factor XI	7.8741	7.8926	0.0256386	3.54666	0.000418702	0.00547741
Q6UWD8	C16orf54	Transmembrane protein C16orf54	5.9018	5.9258	0.0395195	3.53737	0.000433542	0.00565751
Q86SJ2	AMIGO2	Amphoterin-induced protein 2	7.0211	7.0636	0.0602344	3.53369	0.00043936	0.00571928
P35590	TIE1	Tyrosine-protein kinase receptor Tie-1, soluble	8.6749	8.6914	0.0264035	3.52662	0.000451026	0.00585667
P31751	AKT2	RAC-beta serine/threonine-protein kinase	7.6224	7.5992	-0.0363896	-3.52329	0.000456772	0.00591671
P05546	SERPIND1	Heparin cofactor 2	7.4224	7.4053	-0.0253211	-3.51953	0.000463027	0.00598303
P08581	MET	Hepatocyte growth factor receptor	8.8585	8.8777	0.0290892	3.5147	0.00047136	0.00607581
P58499	FAM3B	Protein FAM3B	9.1687	9.2073	0.0573046	3.50957	0.000480365	0.0061768
Q6UWY2	PRSS57	Serine protease 57	7.4336	7.4585	0.0360547	3.50614	0.000486546	0.00624105
Q92832	NELL1	Protein kinase C-binding protein NELL1	8.4009	8.4316	0.0441155	3.50514	0.000488327	0.00624869
Q6UW15	REG3G	Regenerating islet-derived protein 3-gamma	7.5899	7.6498	0.0772247	3.502	0.000494062	0.00630677
Q96EU7	C1GALT1C1	C1GALT1-specific chaperone 1	6.7689	6.7834	0.0203228	3.49611	0.000504781	0.00642657
Q02763	TEK	Angiopoietin-1 receptor, soluble	7.3042	7.3249	0.0292641	3.49555	0.000505885	0.00642657
P00480	OTC	Ornithine carbamoyltransferase, mitochondrial	7.0205	6.9575	-0.0960775	-3.49172	0.0005132	0.00650383
P78417	GSTO1	Glutathione S-transferase omega-1	7.9394	7.897	-0.0614426	-3.48675	0.000522487	0.00660564
Q9Y3C4	TPRKB	EKC/KEOPS complex subunit TPRKB	6.88	6.8588	-0.0331027	-3.48524	0.000525389	0.00662644
Q92820	GGH	Gamma-glutamyl hydrolase	7.7799	7.7584	-0.0274546	-3.48234	0.000530964	0.00668077
Q8N5H7	SH2D3C	SH2 domain-containing protein 3C	6.6017	6.5844	-0.0277527	-3.47191	0.000551731	0.00692553
Q9UK41	VPS28	Vacuolar protein sorting-associated protein 28 homolog	8.6834	8.6417	-0.0603357	-3.4691	0.000557317	0.00697904
P53582	METAP1	Methionine aminopeptidase 1	7.6072	7.7004	0.138915	3.46086	0.000574324	0.00717497
Q03403	TFF2	Trefoil factor 2	8.5886	8.6259	0.0542819	3.45938	0.000577491	0.00719747
P62070	RRAS2	Ras-related protein R-Ras2	6.2877	6.3054	0.0280438	3.45449	0.000587972	0.00731082
Q5SRI9	MANEA	Glycoprotein endo-alpha-1,2-mannosidase	8.0528	8.0797	0.040078	3.44866	0.000600405	0.00744785
Q8N6K0	TEX29	Testis-expressed sequence 29 protein	7.5626	7.5334	-0.0429852	-3.44235	0.00061445	0.00760418
Q02083	NAAA	N-acylethanolamine-hydrolyzing acid amidase	8.5832	8.5315	-0.0650056	-3.43338	0.000634624	0.00783545
Q13093	PLA2G7	Platelet-activating factor acetylhydrolase	9.8722	9.8548	-0.0278052	-3.42925	0.000644193	0.00793502
Q9UBU3	GHRL	Appetite-regulating hormone	6.8883	6.9025	0.0205196	3.42702	0.000649457	0.00798121
P18627	LAG3	Lymphocyte activation gene 3 protein	7.7026	7.7418	0.0556655	3.4247	0.000654923	0.00802967
O95793	STAU1	Double-stranded RNA-binding protein Staufen homolog 1	7.4655	7.4932	0.0422569	3.41113	0.000687784	0.00841299
Q96CM8	ACSF2	Acyl-CoA synthetase family member 2, mitochondrial	7.1389	7.2103	0.108787	3.41025	0.000689912	0.00841948
Q15286	RAB35	Ras-related protein Rab-35	6.8021	6.7778	-0.034225	-3.4078	0.000696085	0.0084752
P51888	PRELP	Prolargin	7.9902	8.0097	0.0479579	3.39937	0.000717438	0.00870474
Q9NPH0	ACP6	Lysophosphatidic acid phosphatase type 6	8.4127	8.4447	0.0266057	3.39906	0.00071824	0.00870474
Q14213	EBI3	Interleukin-27 subunit beta	9.6385	9.6789	0.0560384	3.39586	0.000726532	0.00878504
Q96PB7	OLFM3	Noelin-3	7.3411	7.3129	-0.0372446	-3.39491	0.000729207	0.0087972
P18075	BMP7	Bone morphogenetic protein 7	7.0399	7.067	0.0446517	3.38691	0.00075035	0.00903161
P36955	SERPINF1	Pigment epithelium-derived factor	11.1642	11.1798	0.0224329	3.38458	0.000756485	0.00908471
O75716	STK16	Serine/threonine-protein kinase 16	7.7208	7.6902	-0.044164	-3.37807	0.000774376	0.00927843
Q4KMG0	CDON	Cell adhesion molecule-related/down-regulated by oncogenes	8.642	8.6223	-0.0307379	-3.37724	0.000776595	0.00928392
O75493	CA11	Carbonic anhydrase-related protein 11	6.297	6.3342	0.0537643	3.37351	0.000787097	0.00938818
P17927	CR1	Complement receptor type 1	8.9776	8.9615	-0.0241587	-3.36333	0.000816081	0.00971192
Q12836	ZP4	Zona pellucida sperm-binding protein 4	7.3959	7.3738	-0.0341081	-3.3619	0.000820328	0.00974047
Q04760	GLO1	Lactoylglutathione lyase	8.7031	8.7877	0.129021	3.35826	0.0008311	0.00983627
Q9NQ38	SPINK5	Serine protease inhibitor Kazal-type 5	7.4556	7.483	0.0399434	3.35756	0.000833098	0.00983627
P50222	MEOX2	Homeobox protein MOX-2	7.0319	7.0071	-0.039211	-3.3573	0.000833993	0.00983627
P08174	CD55	Complement decay-accelerating factor	9.1727	9.1878	0.0216562	3.35623	0.000836946	0.00984907
O15392	BIRC5	Baculoviral IAP repeat-containing protein 5	6.6328	6.6083	-0.0369394	-3.35432	0.000842818	0.00986689
O75636	FCN3	Ficolin-3	6.8388	6.8178	-0.0348819	-3.35426	0.000842822	0.00986689
P12821	ACE	Angiotensin-converting enzyme	6.6846	6.7112	0.0420474	3.35385	0.000844076	0.00986689
P10253	GAA	Lysosomal alpha-glucosidase	8.6626	8.6989	0.0520871	3.34848	0.000860376	0.010001
P10912	GHR	Growth hormone receptor	7.2732	7.2472	-0.0359882	-3.3482	0.000861169	0.010001
P28066	PSMA5	Proteasome subunit alpha type-5	8.3057	8.353	0.0756918	3.3482	0.000861237	0.010001
Protein values (RFU) were natural log transformed prior to paired student's t-test. Statistical threshold set at FDR Q-value < 0.01
Yellow highlight represents extracellular matrix-related proteins annotated by the Human Protein Atlas and/or Matrisome Db

## Sheet: Supplemental Table 2.
Supplemental Table 2. Spearman correlations between aptamer-based (Somalogic) and antibody-based (Olink) platform for top 25* exercise-responsive proteins
Entrez Gene Symbol	Target Protein Name	rho	CI_low	CI_high
LEP	Leptin	0.94	0.92	0.95
IL1RL1	Interleukin-1 receptor-like 1	0.84	0.79	0.88
CA6	Carbonic anhydrase 6	0.81	0.752284	0.850895
CR2	Complement receptor type 2	0.79	0.74	0.84
IGFBP2	Insulin-like growth factor-binding protein 2	0.77	0.70377	0.819705
ACP5	Tartrate-resistant acid phosphatase type 5	0.70886	0.631733	0.77209
ANGPT2	Angiopoietin-2	0.69768	0.618253	0.763002
CLSTN2	Calsyntenin-2	0.696691	0.617063	0.762197
WARS1	Tryptophan--tRNA ligase, cytoplasmic	0.656217	0.568664	0.729067
CD209	CD209 antigen	0.64287	0.552835	0.718068
RGMA	Repulsive guidance molecule A	0.63591	0.544607	0.712317
FAP	Prolyl endopeptidase FAP	0.630457	0.538173	0.707803
SMOC2	SPARC-related modular calcium-binding protein 2	0.62	0.526151	0.699334
CBLN4	Cerebellin-4	0.599051	0.501323	0.681688
CDH5	Cadherin-5	0.593087	0.494365	0.676704
NRP1	Neuropilin-1	0.584632	0.484523	0.669627
NOTCH3	Neurogenic locus notch homolog protein 3	0.499035	0.386285	0.597091
FGFBP1	Fibroblast growth factor-binding protein 1	0.487241	0.372947	0.58697
CD93	Complement component C1q receptor	0.474867	0.359004	0.576317
DLL1	Delta-like protein 1	0.38553	0.259206	0.498885
CRIP2	Cysteine-rich protein 2	0.323302	0.192311	0.442974
PLAU	Urokinase-type plasminogen activator	0.319012	0.18737	0.439397
TNFRSF4	Tumor necrosis factor receptor superfamily member 4	0.276726	0.142226	0.401193
KAZALD1	Kazal-type serine protease inhibitor domain-containing protein 1	0.08	-0.06	0.21
HSPG2	Basement membrane-specific heparan sulfate proteoglycan core protein	0.0144806	-0.125448	0.153845
*Top 25 protein targets available for comparison on both proteomic platforms

## Sheet: Supplemental Table 3.
Supplemental Table 3: Cis* protein quantitative trait loci (pQTLs) to support aptamer specificity
Top 50 protein changes after exercise training		GENETICS
TargetFullName	EntrezGeneSymbol	Sun et al.	Benson et al.	Suhre et al.	Emilsson et al.	Pietzner et al.	Ferkingstad et al.	Katz et al.
Complement component C1q receptor	CD93						X	X
Ferritin	FTH1 FTL						X
Cadherin-5	CDH5		X			X	X
Carbonic anhydrase 6	CA6	X	X	X	X	X	X	X
Tartrate-resistant acid phosphatase type 5	ACP5	X	X		X	X	X	X
Anthrax toxin receptor 2	ANTXR2					X	X
Cyclic AMP-dependent cription factor ATF-6 alpha	ATF6						X
Prolactin-inducible protein	PIP				X	X	X
SPARC-related modular calcium-binding protein 2	SMOC2					X	X
Hepcidin	HAMP						X
Protein LEG1 homolog	LEG1
Laminin-2	LAMA2 LAMB1 LAMC1					X
Apolipoprotein F	APOF	X			X	X	X
Basement membrane-specific heparan sulfate proteoglycan core protein	HSPG2					X	X
Angiopoietin-2	ANGPT2				X	X	X
Neurogenic locus notch homolog protein 3	NOTCH3				X		X	X
Neuropilin-1	NRP1	X	X		X	X	X
Delta-like protein 1	DLL1	X	X		X	X	X	X
Adiponectin	ADIPOQ		X		X	X	X
Tumor necrosis factor receptor superfamily member 4	TNFRSF4
Interleukin-1 receptor-like 1	IL1RL1	X	X	X	X	X	X	X
Prostate-associated microseminoprotein	MSMP						X
Matrix metalloproteinase-19	MMP19					X	X
Repulsive guidance molecule A	RGMA	X	X		X	X	X	X
Cysteine-rich protein 2	CRIP2
CD209 antigen	CD209	X	X		X	X	X	X
Chymotrypsin-like elastase family member 2A	CELA2A				X	X	X
Insulin-like growth factor-binding protein 2	IGFBP2						X
Tryptophan--tRNA ligase, cytoplasmic	WARS1				X
Urokinase-type plasminogen activator	PLAU	X	X		X	X	X	X
Fibrinogen-like protein 1	FGL1				X	X	X
Prolyl endopeptidase FAP	FAP		X			X	X	X
Peroxidasin homolog	PXDN				X	X	X
Chondroadherin	CHAD				X	X	X
Fibroblast growth factor-binding protein 1	FGFBP1						X
Complement receptor type 2	CR2					X	X
Endosialin	CD248						X
Leptin	LEP						X
Thrombospondin type-1 domain-containing protein 1	THSD1	X				X	X
Fructose-bisphosphate aldolase C	ALDOC					X	X
Calsyntenin-2	CLSTN2					X	X
Anthrax toxin receptor 1	ANTXR1
Collagen alpha-1(XV) chain	COL15A1	X			X	X	X
Cerebellin-4	CBLN4	X			X	X	X
Myeloid leukemia factor 1	MLF1
Delta-like protein 4	DLL4						X
40S ribosomal protein S3	RPS3
Thrombospondin-2	THBS2	X	X	X	X	X	X	X
Apolipoprotein B	APOB		X	X	X	X	X	X
Kazal-type serine protease inhibitor domain-containing protein 1	KAZALD1
*Variants within 1 megabase on either side of a gene's transcription start site were considered cis
Proteins were not uniformly available in each study
Proteins in yellow highlight were assayed on Olink platform
1) Sun BB, Maranville JC, Peters JE, et al. Genomic atlas of the human plasma proteome. Nature. 2018;558(7708):73-79.
2) Benson MD, Yang Q, Ngo D, et al. The Genetic Architecture of the Cardiovascular Risk Proteome. Circulation. 2018;137(11):1158-1172
3) Suhre K, Arnold M, Bhagwat AM, et al. Connecting genetic risk to disease end points through the human blood plasma proteome. Nat Commun. 2017;8:14357.
4) Emilsson V, Ilkov M, Lamb JR, et al. Co-regulatory networks of human serum proteins link genetics to disease. Science. 2018;361(6404):769-773.
5) Pietzner M, Wheeler E, Carrasco-Zanini J, et al. Mapping the proteo-genomic convergence of human diseases. Science. 2021; 374(6569)
6) Ferkingstad E, Sulem P, Atlason BA, et al. Large-scale integration of the plasma proteome with genetics and disease. Nat Genet. 2021 Dec;53(12):1712-1721

## Sheet: Supplemental Table 4.
Supplemental Table 4. Body weight and composition changes at baseline and after exercise training
Clinical Trait	Baseline value	Changes after Exercise training
Body weight (SD), kg	75.9 (17)	-0.33 (2.5)
Lean body mass (SD), kg	54 (11.1)	0.45 (1.2)
Body fat percentage (SD), %	27.5 (10.4)	-0.8 (1.9)

## Sheet: Supplemental Table 5.
Supplemental Table 5. Correlations between protein changes and body weight/composition changes after exercise training
UniProt	Target Protein Name	Clinical Trait Change	rho	p-value
P19174	1-phosphatidylinositol 4,5-bisphosphate phosphodiesterase gamma-1	Total lean body mass (kg) change	0.0315	1
P19174	1-phosphatidylinositol 4,5-bisphosphate phosphodiesterase gamma-1	Total body fat percentage change	-0.0259	1
P19174	1-phosphatidylinositol 4,5-bisphosphate phosphodiesterase gamma-1	Total body weight (kg) change	-0.0197	1
P23396	40S ribosomal protein S3	Total body fat percentage change	0.0316	0.894
P23396	40S ribosomal protein S3	Total body weight (kg) change	-0.0136	0.894
P23396	40S ribosomal protein S3	Total lean body mass (kg) change	-0.0526	0.617
P32754	4-hydroxyphenylpyruvate dioxygenase	Total lean body mass (kg) change	0.0184	1
P32754	4-hydroxyphenylpyruvate dioxygenase	Total body fat percentage change	-0.0274	1
P32754	4-hydroxyphenylpyruvate dioxygenase	Total body weight (kg) change	-0.00478	1
Q9BWD1	Acetyl-CoA acetyltransferase, cytosolic	Total body weight (kg) change	0.0375	1
Q9BWD1	Acetyl-CoA acetyltransferase, cytosolic	Total lean body mass (kg) change	0.0138	1
Q9BWD1	Acetyl-CoA acetyltransferase, cytosolic	Total body fat percentage change	0.0334	1
O15145	Actin-related protein 2/3 complex subunit 3	Total body fat percentage change	0.0114	1
O15145	Actin-related protein 2/3 complex subunit 3	Total lean body mass (kg) change	0.021	1
O15145	Actin-related protein 2/3 complex subunit 3	Total body weight (kg) change	0.0205	1
Q96CM8	Acyl-CoA synthetase family member 2, mitochondrial	Total body weight (kg) change	0.0578	0.437
Q96CM8	Acyl-CoA synthetase family member 2, mitochondrial	Total lean body mass (kg) change	0.0108	0.795
Q96CM8	Acyl-CoA synthetase family member 2, mitochondrial	Total body fat percentage change	0.0498	0.461
Q86TH1	ADAMTS-like protein 2	Total lean body mass (kg) change	0.057	0.379
Q86TH1	ADAMTS-like protein 2	Total body weight (kg) change	-0.00331	0.934
Q86TH1	ADAMTS-like protein 2	Total body fat percentage change	-0.0635	0.379
Q15848	Adiponectin	Total body fat percentage change	-0.121	0.00683
Q15848	Adiponectin	Total lean body mass (kg) change	-0.0606	0.144
Q15848	Adiponectin	Total body weight (kg) change	-0.161	0.000143
Q9BRR6	ADP-dependent glucokinase	Total body weight (kg) change	0.0351	1
Q9BRR6	ADP-dependent glucokinase	Total lean body mass (kg) change	0.00959	1
Q9BRR6	ADP-dependent glucokinase	Total body fat percentage change	0.00568	1
Q8N6T3	ADP-ribosylation factor GTPase-activating protein 1	Total lean body mass (kg) change	0.123	0.00908
Q8N6T3	ADP-ribosylation factor GTPase-activating protein 1	Total body weight (kg) change	0.0454	0.508
Q8N6T3	ADP-ribosylation factor GTPase-activating protein 1	Total body fat percentage change	-0.0407	0.508
Q9Y6U3	Adseverin	Total body weight (kg) change	0.029	0.889
Q9Y6U3	Adseverin	Total lean body mass (kg) change	-0.0457	0.816
Q9Y6U3	Adseverin	Total body fat percentage change	0.0318	0.889
P16112	Aggrecan core protein	Total body fat percentage change	0.0634	0.381
P16112	Aggrecan core protein	Total body weight (kg) change	0.00586	0.883
P16112	Aggrecan core protein	Total lean body mass (kg) change	-0.0583	0.381
P40394	Alcohol dehydrogenase class 4 mu/sigma chain	Total body weight (kg) change	0.0218	1
P40394	Alcohol dehydrogenase class 4 mu/sigma chain	Total lean body mass (kg) change	0.021	1
P40394	Alcohol dehydrogenase class 4 mu/sigma chain	Total body fat percentage change	0.0209	1
Q9BQI0	Allograft inflammatory factor 1-like	Total body weight (kg) change	0.121	0.00672
Q9BQI0	Allograft inflammatory factor 1-like	Total lean body mass (kg) change	0.0861	0.0758
Q9BQI0	Allograft inflammatory factor 1-like	Total body fat percentage change	0.0679	0.102
Q9UQ53	Alpha-1,3-mannosyl-glycoprotein 4-beta-N-acetylglucosaminyltransferase B	Total body weight (kg) change	0.048	0.682
Q9UQ53	Alpha-1,3-mannosyl-glycoprotein 4-beta-N-acetylglucosaminyltransferase B	Total lean body mass (kg) change	-0.00957	0.985
Q9UQ53	Alpha-1,3-mannosyl-glycoprotein 4-beta-N-acetylglucosaminyltransferase B	Total body fat percentage change	0.0285	0.985
P01009	Alpha-1-antitrypsin	Total body fat percentage change	-0.0782	0.12
P01009	Alpha-1-antitrypsin	Total lean body mass (kg) change	-0.0304	0.465
P01009	Alpha-1-antitrypsin	Total body weight (kg) change	-0.101	0.0339
P35609	Alpha-actinin-2	Total body fat percentage change	-0.00884	1
P35609	Alpha-actinin-2	Total body weight (kg) change	0.00156	1
P35609	Alpha-actinin-2	Total lean body mass (kg) change	-0.02	1
P06280	Alpha-galactosidase A	Total body weight (kg) change	0.078	0.151
P06280	Alpha-galactosidase A	Total body fat percentage change	0.0496	0.468
P06280	Alpha-galactosidase A	Total lean body mass (kg) change	0.0259	0.534
Q969X2	Alpha-N-acetylgalactosaminide alpha-2,6-sialyltransferase 6	Total body weight (kg) change	0.00362	1
Q969X2	Alpha-N-acetylgalactosaminide alpha-2,6-sialyltransferase 6	Total lean body mass (kg) change	-0.0016	1
Q969X2	Alpha-N-acetylgalactosaminide alpha-2,6-sialyltransferase 6	Total body fat percentage change	-0.0177	1
Q9NVD7	Alpha-parvin	Total lean body mass (kg) change	0.00431	1
Q9NVD7	Alpha-parvin	Total body weight (kg) change	-0.0189	1
Q9NVD7	Alpha-parvin	Total body fat percentage change	-0.0175	1
Q86SJ2	Amphoterin-induced protein 2	Total body weight (kg) change	-0.0175	1
Q86SJ2	Amphoterin-induced protein 2	Total lean body mass (kg) change	-0.0211	1
Q86SJ2	Amphoterin-induced protein 2	Total body fat percentage change	0.00874	1
P51693	Amyloid-like protein 1	Total body fat percentage change	-0.0289	0.486
P51693	Amyloid-like protein 1	Total body weight (kg) change	-0.0622	0.234
P51693	Amyloid-like protein 1	Total lean body mass (kg) change	-0.074	0.224
Q02763	Angiopoietin-1 receptor, soluble	Total body fat percentage change	0.0107	1
Q02763	Angiopoietin-1 receptor, soluble	Total body weight (kg) change	-0.0158	1
Q02763	Angiopoietin-1 receptor, soluble	Total lean body mass (kg) change	-0.0704	0.27
O15123	Angiopoietin-2	Total body fat percentage change	-0.0705	0.0897
O15123	Angiopoietin-2	Total body weight (kg) change	-0.0899	0.0709
O15123	Angiopoietin-2	Total lean body mass (kg) change	-0.0924	0.0709
O95841	Angiopoietin-related protein 1	Total body fat percentage change	0.00597	1
O95841	Angiopoietin-related protein 1	Total body weight (kg) change	0.0172	1
O95841	Angiopoietin-related protein 1	Total lean body mass (kg) change	-0.00517	1
P12821	Angiotensin-converting enzyme	Total body weight (kg) change	0.0572	0.449
P12821	Angiotensin-converting enzyme	Total body fat percentage change	0.0598	0.449
P12821	Angiotensin-converting enzyme	Total lean body mass (kg) change	0.0167	0.688
Q9H6X2	Anthrax toxin receptor 1	Total body weight (kg) change	0.0598	0.396
Q9H6X2	Anthrax toxin receptor 1	Total lean body mass (kg) change	0.0467	0.521
Q9H6X2	Anthrax toxin receptor 1	Total body fat percentage change	0.000253	0.995
P58335	Anthrax toxin receptor 2	Total body weight (kg) change	0.0697	0.238
P58335	Anthrax toxin receptor 2	Total lean body mass (kg) change	0.0443	0.572
P58335	Anthrax toxin receptor 2	Total body fat percentage change	0.0112	0.787
P02647	Apolipoprotein A-I	Total body weight (kg) change	0.0672	0.273
P02647	Apolipoprotein A-I	Total body fat percentage change	0.0216	0.957
P02647	Apolipoprotein A-I	Total lean body mass (kg) change	0.0294	0.957
P02652	Apolipoprotein A-II	Total body fat percentage change	-0.0019	1
P02652	Apolipoprotein A-II	Total body weight (kg) change	-0.0012	1
P02652	Apolipoprotein A-II	Total lean body mass (kg) change	-0.0468	0.783
Q6Q788	Apolipoprotein A-V	Total body fat percentage change	-0.0492	0.71
Q6Q788	Apolipoprotein A-V	Total lean body mass (kg) change	-0.0333	0.736
Q6Q788	Apolipoprotein A-V	Total body weight (kg) change	-0.0358	0.736
P04114	Apolipoprotein B	Total body weight (kg) change	0.139	0.00136
P04114	Apolipoprotein B	Total body fat percentage change	0.0779	0.122
P04114	Apolipoprotein B	Total lean body mass (kg) change	0.0422	0.311
P02656	Apolipoprotein C-III	Total body weight (kg) change	0.0991	0.0377
P02656	Apolipoprotein C-III	Total lean body mass (kg) change	0.0877	0.069
P02656	Apolipoprotein C-III	Total body fat percentage change	-0.0255	0.54
Q13790	Apolipoprotein F	Total body fat percentage change	-0.161	0.000295
Q13790	Apolipoprotein F	Total lean body mass (kg) change	-0.046	0.268
Q13790	Apolipoprotein F	Total body weight (kg) change	-0.138	0.000954
Q9UBU3	Appetite-regulating hormone	Total lean body mass (kg) change	0.000675	0.987
Q9UBU3	Appetite-regulating hormone	Total body weight (kg) change	-0.048	0.681
Q9UBU3	Appetite-regulating hormone	Total body fat percentage change	-0.0448	0.681
P07306	Asialoglycoprotein receptor 1	Total body weight (kg) change	0.0664	0.284
P07306	Asialoglycoprotein receptor 1	Total body fat percentage change	0.0254	1
P07306	Asialoglycoprotein receptor 1	Total lean body mass (kg) change	0.0267	1
P17174	Aspartate aminotransferase, cytoplasmic	Total body weight (kg) change	0.0393	0.967
P17174	Aspartate aminotransferase, cytoplasmic	Total body fat percentage change	0.0296	0.967
P17174	Aspartate aminotransferase, cytoplasmic	Total lean body mass (kg) change	0.0161	0.967
Q12797	Aspartyl/asparaginyl beta-hydroxylase	Total body weight (kg) change	0.0215	1
Q12797	Aspartyl/asparaginyl beta-hydroxylase	Total body fat percentage change	0.0136	1
Q12797	Aspartyl/asparaginyl beta-hydroxylase	Total lean body mass (kg) change	-0.0137	1
Q9BXN1	Asporin	Total body weight (kg) change	0.0932	0.0563
Q9BXN1	Asporin	Total lean body mass (kg) change	0.0138	0.741
Q9BXN1	Asporin	Total body fat percentage change	0.0537	0.392
Q8NBU5	ATPase family AAA domain-containing protein 1	Total body weight (kg) change	0.0463	0.734
Q8NBU5	ATPase family AAA domain-containing protein 1	Total lean body mass (kg) change	0.0103	0.805
Q8NBU5	ATPase family AAA domain-containing protein 1	Total body fat percentage change	0.0462	0.734
Q7Z6A9	B- and T-lymphocyte attenuator	Total lean body mass (kg) change	0.0415	0.955
Q7Z6A9	B- and T-lymphocyte attenuator	Total body weight (kg) change	0.0386	0.955
Q7Z6A9	B- and T-lymphocyte attenuator	Total body fat percentage change	0.0231	0.955
Q86Y29	B melanoma antigen 3	Total body weight (kg) change	-0.0159	1
Q86Y29	B melanoma antigen 3	Total lean body mass (kg) change	-0.0213	1
Q86Y29	B melanoma antigen 3	Total body fat percentage change	-0.0311	1
O15392	Baculoviral IAP repeat-containing protein 5	Total body fat percentage change	-0.0408	0.653
O15392	Baculoviral IAP repeat-containing protein 5	Total lean body mass (kg) change	0.059	0.468
O15392	Baculoviral IAP repeat-containing protein 5	Total body weight (kg) change	-0.00808	0.839
P50895	Basal Cell Adhesion Molecule	Total body weight (kg) change	0.0924	0.0601
P50895	Basal Cell Adhesion Molecule	Total body fat percentage change	0.065	0.236
P50895	Basal Cell Adhesion Molecule	Total lean body mass (kg) change	0.00617	0.882
P98160	Basement membrane-specific heparan sulfate proteoglycan core protein	Total body fat percentage change	-0.0385	1
P98160	Basement membrane-specific heparan sulfate proteoglycan core protein	Total lean body mass (kg) change	-0.00208	1
P98160	Basement membrane-specific heparan sulfate proteoglycan core protein	Total body weight (kg) change	-0.0292	1
P15291	Beta-1,4-galactosyltransferase 1	Total body fat percentage change	-0.0257	1
P15291	Beta-1,4-galactosyltransferase 1	Total body weight (kg) change	-0.0176	1
P15291	Beta-1,4-galactosyltransferase 1	Total lean body mass (kg) change	-0.018	1
O60909	Beta-1,4-galactosyltransferase 2	Total body fat percentage change	-0.1	0.0474
O60909	Beta-1,4-galactosyltransferase 2	Total lean body mass (kg) change	0.0478	0.5
O60909	Beta-1,4-galactosyltransferase 2	Total body weight (kg) change	-0.024	0.547
O00462	Beta-mannosidase	Total body fat percentage change	0.0905	0.0583
O00462	Beta-mannosidase	Total body weight (kg) change	0.0986	0.039
O00462	Beta-mannosidase	Total lean body mass (kg) change	0.00274	0.947
P21810	Biglycan	Total body fat percentage change	-0.0392	0.772
P21810	Biglycan	Total body weight (kg) change	-0.0413	0.772
P21810	Biglycan	Total lean body mass (kg) change	-0.047	0.772
O95393	Bone morphogenetic protein 10	Total body fat percentage change	-0.00508	1
O95393	Bone morphogenetic protein 10	Total lean body mass (kg) change	0.0537	0.589
O95393	Bone morphogenetic protein 10	Total body weight (kg) change	0.0254	1
P12644	Bone morphogenetic protein 4	Total body weight (kg) change	0.0778	0.15
P12644	Bone morphogenetic protein 4	Total body fat percentage change	0.00744	1
P12644	Bone morphogenetic protein 4	Total lean body mass (kg) change	0.0193	1
P22004	Bone morphogenetic protein 6	Total lean body mass (kg) change	0.0533	0.4
P22004	Bone morphogenetic protein 6	Total body weight (kg) change	0.0268	0.501
P22004	Bone morphogenetic protein 6	Total body fat percentage change	-0.0776	0.185
P18075	Bone morphogenetic protein 7	Total body weight (kg) change	0.132	0.00251
P18075	Bone morphogenetic protein 7	Total lean body mass (kg) change	0.0279	0.502
P18075	Bone morphogenetic protein 7	Total body fat percentage change	0.0885	0.0661
Q9BWV1	Brother of CDO	Total body weight (kg) change	0.0517	0.522
Q9BWV1	Brother of CDO	Total lean body mass (kg) change	-0.0263	0.527
Q9BWV1	Brother of CDO	Total body fat percentage change	0.0565	0.522
O00478	Butyrophilin subfamily 3 member A3	Total body fat percentage change	0.0379	0.904
O00478	Butyrophilin subfamily 3 member A3	Total body weight (kg) change	0.0411	0.904
O00478	Butyrophilin subfamily 3 member A3	Total lean body mass (kg) change	0.0029	0.944
Q96EU7	C1GALT1-specific chaperone 1	Total lean body mass (kg) change	-0.0297	0.475
Q96EU7	C1GALT1-specific chaperone 1	Total body fat percentage change	-0.0646	0.239
Q96EU7	C1GALT1-specific chaperone 1	Total body weight (kg) change	-0.0873	0.0834
P01024	C3a anaphylatoxin	Total body fat percentage change	0.00313	1
P01024	C3a anaphylatoxin	Total body weight (kg) change	-0.0139	1
P01024	C3a anaphylatoxin	Total lean body mass (kg) change	-0.0215	1
P0C0L4 P0C0L5	C4a anaphylatoxin	Total body fat percentage change	0.073	0.235
P0C0L4 P0C0L5	C4a anaphylatoxin	Total body weight (kg) change	0.0284	0.719
P0C0L4 P0C0L5	C4a anaphylatoxin	Total lean body mass (kg) change	-0.038	0.719
Q12864	Cadherin-17	Total body weight (kg) change	0.0196	1
Q12864	Cadherin-17	Total body fat percentage change	0.0156	1
Q12864	Cadherin-17	Total lean body mass (kg) change	-0.0356	1
P33151	Cadherin-5	Total body weight (kg) change	0.0565	0.466
P33151	Cadherin-5	Total body fat percentage change	0.056	0.466
P33151	Cadherin-5	Total lean body mass (kg) change	-0.0013	0.975
Q9UQC9	Calcium-activated chloride channel regulator 2	Total lean body mass (kg) change	0.0827	0.14
Q9UQC9	Calcium-activated chloride channel regulator 2	Total body weight (kg) change	0.0143	0.871
Q9UQC9	Calcium-activated chloride channel regulator 2	Total body fat percentage change	-0.0325	0.871
Q9NPA1	Calcium-activated potassium channel subunit beta-3	Total lean body mass (kg) change	0.0571	0.508
Q9NPA1	Calcium-activated potassium channel subunit beta-3	Total body weight (kg) change	-0.0252	0.526
Q9NPA1	Calcium-activated potassium channel subunit beta-3	Total body fat percentage change	-0.056	0.508
P20807	Calpain-3	Total body weight (kg) change	0.0621	0.356
P20807	Calpain-3	Total body fat percentage change	0.0288	0.979
P20807	Calpain-3	Total lean body mass (kg) change	0.0165	0.979
P31415	Calsequestrin-1	Total body fat percentage change	-0.0636	0.377
P31415	Calsequestrin-1	Total lean body mass (kg) change	0.00938	0.822
P31415	Calsequestrin-1	Total body weight (kg) change	-0.0475	0.465
Q9H4D0	Calsyntenin-2	Total body fat percentage change	-0.0623	0.133
Q9H4D0	Calsyntenin-2	Total lean body mass (kg) change	-0.096	0.0412
Q9H4D0	Calsyntenin-2	Total body weight (kg) change	-0.113	0.0133
P23280	Carbonic anhydrase 6	Total body fat percentage change	-0.0128	1
P23280	Carbonic anhydrase 6	Total body weight (kg) change	0.00246	1
P23280	Carbonic anhydrase 6	Total lean body mass (kg) change	-0.0297	1
O75493	Carbonic anhydrase-related protein 11	Total body fat percentage change	-0.00341	1
O75493	Carbonic anhydrase-related protein 11	Total body weight (kg) change	0.0366	1
O75493	Carbonic anhydrase-related protein 11	Total lean body mass (kg) change	0.0327	1
P14384	Carboxypeptidase M	Total body weight (kg) change	0.0929	0.0575
P14384	Carboxypeptidase M	Total lean body mass (kg) change	0.0351	0.399
P14384	Carboxypeptidase M	Total body fat percentage change	0.0683	0.2
Q8IUL8	Cartilage intermediate layer protein 2	Total body weight (kg) change	0.16	0.000159
Q8IUL8	Cartilage intermediate layer protein 2	Total lean body mass (kg) change	0.0549	0.186
Q8IUL8	Cartilage intermediate layer protein 2	Total body fat percentage change	0.114	0.0115
P21964	Catechol O-methyltransferase	Total body fat percentage change	0.0566	0.345
P21964	Catechol O-methyltransferase	Total body weight (kg) change	0.0202	0.611
P21964	Catechol O-methyltransferase	Total lean body mass (kg) change	-0.0744	0.22
Q9UBX1	Cathepsin F	Total body weight (kg) change	0.057	0.455
Q9UBX1	Cathepsin F	Total lean body mass (kg) change	0.0502	0.455
Q9UBX1	Cathepsin F	Total body fat percentage change	-0.00133	0.975
P11717	Cation-independent mannose-6-phosphate receptor	Total lean body mass (kg) change	0.102	0.0405
P11717	Cation-independent mannose-6-phosphate receptor	Total body weight (kg) change	0.098	0.0405
P11717	Cation-independent mannose-6-phosphate receptor	Total body fat percentage change	0.0299	0.472
Q16663	C-C motif chemokine 15	Total lean body mass (kg) change	-0.00814	0.845
Q16663	C-C motif chemokine 15	Total body fat percentage change	-0.0648	0.313
Q16663	C-C motif chemokine 15	Total body weight (kg) change	-0.0645	0.313
O00585	C-C motif chemokine 21	Total body fat percentage change	0.0514	0.431
O00585	C-C motif chemokine 21	Total body weight (kg) change	0.0614	0.366
O00585	C-C motif chemokine 21	Total lean body mass (kg) change	0.00173	0.967
Q13740	CD166 antigen	Total body weight (kg) change	0.00951	0.811
Q13740	CD166 antigen	Total body fat percentage change	0.0566	0.346
Q13740	CD166 antigen	Total lean body mass (kg) change	-0.0672	0.317
Q9NNX6	CD209 antigen	Total lean body mass (kg) change	0.104	0.029
Q9NNX6	CD209 antigen	Total body weight (kg) change	0.103	0.029
Q9NNX6	CD209 antigen	Total body fat percentage change	0.0205	0.622
O43866	CD5 antigen-like	Total body fat percentage change	0.0233	1
O43866	CD5 antigen-like	Total body weight (kg) change	-0.00713	1
O43866	CD5 antigen-like	Total lean body mass (kg) change	-0.0246	1
Q8TCZ2	CD99 antigen-like protein 2	Total lean body mass (kg) change	0.044	0.58
Q8TCZ2	CD99 antigen-like protein 2	Total body fat percentage change	-0.0604	0.439
Q8TCZ2	CD99 antigen-like protein 2	Total body weight (kg) change	-0.0406	0.58
Q4KMG0	Cell adhesion molecule-related/down-regulated by oncogenes	Total body weight (kg) change	0.107	0.021
Q4KMG0	Cell adhesion molecule-related/down-regulated by oncogenes	Total lean body mass (kg) change	0.0356	0.391
Q4KMG0	Cell adhesion molecule-related/down-regulated by oncogenes	Total body fat percentage change	0.0819	0.0964
P04637	Cellular tumor antigen p53	Total body fat percentage change	0.0462	0.798
P04637	Cellular tumor antigen p53	Total body weight (kg) change	0.038	0.798
P04637	Cellular tumor antigen p53	Total lean body mass (kg) change	0.00458	0.912
P23435	Cerebellin-1	Total body fat percentage change	0.0182	1
P23435	Cerebellin-1	Total body weight (kg) change	-0.0221	1
P23435	Cerebellin-1	Total lean body mass (kg) change	-0.06	0.445
Q9NTU7	Cerebellin-4	Total body weight (kg) change	0.0933	0.0373
Q9NTU7	Cerebellin-4	Total lean body mass (kg) change	-0.0385	0.354
Q9NTU7	Cerebellin-4	Total body fat percentage change	0.124	0.0081
Q49AH0	Cerebral dopamine neurotrophic factor	Total body weight (kg) change	-0.00356	1
Q49AH0	Cerebral dopamine neurotrophic factor	Total lean body mass (kg) change	-0.00532	1
Q49AH0	Cerebral dopamine neurotrophic factor	Total body fat percentage change	-0.0157	1
P36222	Chitinase-3-like protein 1	Total body fat percentage change	-0.0256	1
P36222	Chitinase-3-like protein 1	Total lean body mass (kg) change	0.0118	1
P36222	Chitinase-3-like protein 1	Total body weight (kg) change	-0.0273	1
Q9NZA1	Chloride intracellular channel protein 5	Total body weight (kg) change	0.0295	1
Q9NZA1	Chloride intracellular channel protein 5	Total lean body mass (kg) change	-0.0122	1
Q9NZA1	Chloride intracellular channel protein 5	Total body fat percentage change	0.0225	1
P06276	Cholinesterase	Total body weight (kg) change	0.129	0.00251
P06276	Cholinesterase	Total body fat percentage change	0.138	0.00251
P06276	Cholinesterase	Total lean body mass (kg) change	-0.0057	0.891
O15335	Chondroadherin	Total body fat percentage change	-0.0522	0.209
O15335	Chondroadherin	Total lean body mass (kg) change	-0.0846	0.0829
O15335	Chondroadherin	Total body weight (kg) change	-0.103	0.0283
Q6WN34	Chordin-like protein 2	Total body weight (kg) change	0.0523	0.567
Q6WN34	Chordin-like protein 2	Total lean body mass (kg) change	-0.00778	1
Q6WN34	Chordin-like protein 2	Total body fat percentage change	0.0202	1
P08217	Chymotrypsin-like elastase family member 2A	Total body fat percentage change	-0.0386	1
P08217	Chymotrypsin-like elastase family member 2A	Total lean body mass (kg) change	-0.024	1
P08217	Chymotrypsin-like elastase family member 2A	Total body weight (kg) change	-0.0254	1
P17538	Chymotrypsinogen B	Total body fat percentage change	-0.0114	0.784
P17538	Chymotrypsinogen B	Total body weight (kg) change	-0.0464	0.674
P17538	Chymotrypsinogen B	Total lean body mass (kg) change	-0.0505	0.674
Q6GPI1	Chymotrypsinogen B2	Total body weight (kg) change	0.0448	0.759
Q6GPI1	Chymotrypsinogen B2	Total body fat percentage change	0.0475	0.759
Q6GPI1	Chymotrypsinogen B2	Total lean body mass (kg) change	-0.0274	0.759
P10909	Clusterin	Total body fat percentage change	-0.0923	0.0519
P10909	Clusterin	Total lean body mass (kg) change	0.00643	0.877
P10909	Clusterin	Total body weight (kg) change	-0.0965	0.0451
Q11201	CMP-N-acetylneuraminate-beta-galactosamide-alpha-2,3-sialyltransferase 1	Total body fat percentage change	-0.0172	1
Q11201	CMP-N-acetylneuraminate-beta-galactosamide-alpha-2,3-sialyltransferase 1	Total body weight (kg) change	-0.0151	1
Q11201	CMP-N-acetylneuraminate-beta-galactosamide-alpha-2,3-sialyltransferase 1	Total lean body mass (kg) change	-0.0574	0.502
P00451	Coagulation Factor VIII	Total body fat percentage change	-0.0548	0.476
P00451	Coagulation Factor VIII	Total lean body mass (kg) change	-0.0417	0.476
P00451	Coagulation Factor VIII	Total body weight (kg) change	-0.0561	0.476
P03951	Coagulation Factor XI	Total body fat percentage change	0.0637	0.375
P03951	Coagulation Factor XI	Total body weight (kg) change	0.0182	0.646
P03951	Coagulation Factor XI	Total lean body mass (kg) change	-0.0473	0.509
Q96EE4	Coiled-coil domain-containing protein 126	Total body fat percentage change	-0.0628	0.261
Q96EE4	Coiled-coil domain-containing protein 126	Total lean body mass (kg) change	-0.0532	0.261
Q96EE4	Coiled-coil domain-containing protein 126	Total body weight (kg) change	-0.086	0.091
Q8IVM0	Coiled-coil domain-containing protein 50	Total body weight (kg) change	0.0469	0.681
Q8IVM0	Coiled-coil domain-containing protein 50	Total lean body mass (kg) change	0.015	0.718
Q8IVM0	Coiled-coil domain-containing protein 50	Total body fat percentage change	0.0502	0.681
Q9Y534	Cold shock domain-containing protein C2	Total lean body mass (kg) change	0.0351	0.588
Q9Y534	Cold shock domain-containing protein C2	Total body weight (kg) change	-0.0418	0.588
Q9Y534	Cold shock domain-containing protein C2	Total body fat percentage change	-0.0783	0.178
P20849	Collagen alpha-1(IX) chain	Total body fat percentage change	0.0505	0.559
P20849	Collagen alpha-1(IX) chain	Total body weight (kg) change	-0.00574	0.885
P20849	Collagen alpha-1(IX) chain	Total lean body mass (kg) change	-0.055	0.559
Q03692	Collagen alpha-1(X) chain	Total body fat percentage change	-0.0493	0.319
Q03692	Collagen alpha-1(X) chain	Total lean body mass (kg) change	-0.0585	0.319
Q03692	Collagen alpha-1(X) chain	Total body weight (kg) change	-0.0996	0.0366
P39059	Collagen alpha-1(XV) chain	Total body weight (kg) change	0.145	0.000709
P39059	Collagen alpha-1(XV) chain	Total lean body mass (kg) change	0.0666	0.161
P39059	Collagen alpha-1(XV) chain	Total body fat percentage change	0.0725	0.161
Q2UY09	Collagen alpha-1(XXVIII) chain	Total body weight (kg) change	0.0767	0.16
Q2UY09	Collagen alpha-1(XXVIII) chain	Total lean body mass (kg) change	0.0153	0.713
Q2UY09	Collagen alpha-1(XXVIII) chain	Total body fat percentage change	0.044	0.579
P12111	Collagen alpha-3(VI) chain	Total body weight (kg) change	0.0718	0.211
P12111	Collagen alpha-3(VI) chain	Total lean body mass (kg) change	0.0362	0.765
P12111	Collagen alpha-3(VI) chain	Total body fat percentage change	0.0268	0.765
Q96CG8	Collagen triple helix repeat-containing protein 1	Total lean body mass (kg) change	0.0294	0.959
Q96CG8	Collagen triple helix repeat-containing protein 1	Total body weight (kg) change	-0.00412	0.959
Q96CG8	Collagen triple helix repeat-containing protein 1	Total body fat percentage change	-0.0428	0.908
P02461	Collagen Type III	Total body fat percentage change	-0.0373	1
P02461	Collagen Type III	Total body weight (kg) change	-0.00473	1
P02461	Collagen Type III	Total lean body mass (kg) change	-0.022	1
P00736	Complement C1r subcomponent	Total body fat percentage change	0.0314	0.898
P00736	Complement C1r subcomponent	Total body weight (kg) change	-0.019	0.898
P00736	Complement C1r subcomponent	Total lean body mass (kg) change	-0.0505	0.671
P01024	Complement C3b, inactivated	Total body fat percentage change	0.0578	0.492
P01024	Complement C3b, inactivated	Total body weight (kg) change	0.0489	0.492
P01024	Complement C3b, inactivated	Total lean body mass (kg) change	-0.0219	0.598
P0C0L4 P0C0L5	Complement C4b	Total body fat percentage change	0.0613	0.42
P0C0L4 P0C0L5	Complement C4b	Total body weight (kg) change	0.00516	0.897
P0C0L4 P0C0L5	Complement C4b	Total lean body mass (kg) change	-0.0361	0.768
Q07021	Complement component 1 Q subcomponent-binding protein, mitochondrial	Total lean body mass (kg) change	0.101	0.0462
Q07021	Complement component 1 Q subcomponent-binding protein, mitochondrial	Total body weight (kg) change	0.0105	0.791
Q07021	Complement component 1 Q subcomponent-binding protein, mitochondrial	Total body fat percentage change	-0.0694	0.19
Q9NPY3	Complement component C1q receptor	Total body weight (kg) change	0.119	0.00785
Q9NPY3	Complement component C1q receptor	Total lean body mass (kg) change	0.0864	0.0742
Q9NPY3	Complement component C1q receptor	Total body fat percentage change	0.0303	0.466
P08174	Complement decay-accelerating factor	Total body fat percentage change	0.0361	0.77
P08174	Complement decay-accelerating factor	Total body weight (kg) change	0.0191	0.77
P08174	Complement decay-accelerating factor	Total lean body mass (kg) change	-0.0489	0.716
Q03591	Complement factor H-related protein 1	Total body weight (kg) change	0.0713	0.217
Q03591	Complement factor H-related protein 1	Total lean body mass (kg) change	0.0426	0.454
Q03591	Complement factor H-related protein 1	Total body fat percentage change	0.0501	0.454
P17927	Complement receptor type 1	Total body fat percentage change	-0.000337	1
P17927	Complement receptor type 1	Total body weight (kg) change	0.00971	1
P17927	Complement receptor type 1	Total lean body mass (kg) change	-0.000651	1
P20023	Complement receptor type 2	Total body weight (kg) change	0.0279	0.483
P20023	Complement receptor type 2	Total body fat percentage change	0.083	0.136
P20023	Complement receptor type 2	Total lean body mass (kg) change	-0.0662	0.222
P61201	COP9 signalosome complex subunit 2	Total lean body mass (kg) change	0.0225	1
P61201	COP9 signalosome complex subunit 2	Total body weight (kg) change	0.0174	1
P61201	COP9 signalosome complex subunit 2	Total body fat percentage change	0.0143	1
P02741	C-reactive protein	Total body weight (kg) change	0.124	0.00534
P02741	C-reactive protein	Total lean body mass (kg) change	0.0782	0.118
P02741	C-reactive protein	Total body fat percentage change	0.0691	0.118
P12277 P06732	Creatine kinase M-type:Creatine kinase B-type heterodimer	Total body weight (kg) change	0.0805	0.0857
P12277 P06732	Creatine kinase M-type:Creatine kinase B-type heterodimer	Total body fat percentage change	0.0974	0.0569
P12277 P06732	Creatine kinase M-type:Creatine kinase B-type heterodimer	Total lean body mass (kg) change	-0.0037	0.929
P12532	Creatine kinase U-type, mitochondrial	Total body fat percentage change	0.022	1
P12532	Creatine kinase U-type, mitochondrial	Total body weight (kg) change	-0.00159	1
P12532	Creatine kinase U-type, mitochondrial	Total lean body mass (kg) change	-0.0333	1
P18850	Cyclic AMP-dependent transcription factor ATF-6 alpha	Total body weight (kg) change	0.0668	0.278
P18850	Cyclic AMP-dependent transcription factor ATF-6 alpha	Total lean body mass (kg) change	0.0393	0.689
P18850	Cyclic AMP-dependent transcription factor ATF-6 alpha	Total body fat percentage change	0.0244	0.689
Q99941	Cyclic AMP-dependent transcription factor ATF-6 beta	Total lean body mass (kg) change	0.00138	0.974
Q99941	Cyclic AMP-dependent transcription factor ATF-6 beta	Total body fat percentage change	-0.0825	0.14
Q99941	Cyclic AMP-dependent transcription factor ATF-6 beta	Total body weight (kg) change	-0.044	0.538
Q8TEY5	Cyclic AMP-responsive element-binding protein 3-like protein 4	Total lean body mass (kg) change	-0.0296	1
Q8TEY5	Cyclic AMP-responsive element-binding protein 3-like protein 4	Total body weight (kg) change	-0.0308	1
Q8TEY5	Cyclic AMP-responsive element-binding protein 3-like protein 4	Total body fat percentage change	-0.0235	1
P52943	Cysteine-rich protein 2	Total body weight (kg) change	0.0503	0.618
P52943	Cysteine-rich protein 2	Total lean body mass (kg) change	0.0269	1
P52943	Cysteine-rich protein 2	Total body fat percentage change	0.0179	1
P16562	Cysteine-rich secretory protein 2	Total body fat percentage change	-0.135	0.00215
P16562	Cysteine-rich secretory protein 2	Total lean body mass (kg) change	-0.0916	0.0272
P16562	Cysteine-rich secretory protein 2	Total body weight (kg) change	-0.194	2.58e-06
Q96HD1	Cysteine-rich with EGF-like domain protein 1	Total body weight (kg) change	0.0669	0.276
Q96HD1	Cysteine-rich with EGF-like domain protein 1	Total lean body mass (kg) change	0.0629	0.276
Q96HD1	Cysteine-rich with EGF-like domain protein 1	Total body fat percentage change	-0.00271	0.948
P08684	Cytochrome P450 3A4	Total body weight (kg) change	0.0964	0.0458
P08684	Cytochrome P450 3A4	Total lean body mass (kg) change	0.0906	0.0584
P08684	Cytochrome P450 3A4	Total body fat percentage change	0.014	0.736
O75462	Cytokine receptor-like factor 1	Total body fat percentage change	0.0298	0.95
O75462	Cytokine receptor-like factor 1	Total body weight (kg) change	0.0526	0.56
O75462	Cytokine receptor-like factor 1	Total lean body mass (kg) change	0.000626	0.988
Q8WWK9	Cytoskeleton-associated protein 2	Total lean body mass (kg) change	0.0811	0.151
Q8WWK9	Cytoskeleton-associated protein 2	Total body weight (kg) change	0.00804	0.846
Q8WWK9	Cytoskeleton-associated protein 2	Total body fat percentage change	-0.0333	0.846
Q9BTE7	DCN1-like protein 5	Total lean body mass (kg) change	0.16	0.000322
Q9BTE7	DCN1-like protein 5	Total body weight (kg) change	0.0856	0.062
Q9BTE7	DCN1-like protein 5	Total body fat percentage change	-0.0377	0.365
Q9H773	dCTP pyrophosphatase 1	Total lean body mass (kg) change	0.0208	1
Q9H773	dCTP pyrophosphatase 1	Total body weight (kg) change	0.0205	1
Q9H773	dCTP pyrophosphatase 1	Total body fat percentage change	-0.0105	1
O00548	Delta-like protein 1	Total body fat percentage change	-0.0313	0.905
O00548	Delta-like protein 1	Total lean body mass (kg) change	-0.0302	0.905
O00548	Delta-like protein 1	Total body weight (kg) change	-0.044	0.809
Q9NR61	Delta-like protein 4	Total body weight (kg) change	0.0116	1
Q9NR61	Delta-like protein 4	Total lean body mass (kg) change	-0.0341	1
Q9NR61	Delta-like protein 4	Total body fat percentage change	0.0149	1
Q02487	Desmocollin-2	Total body fat percentage change	-0.0357	0.438
Q02487	Desmocollin-2	Total body weight (kg) change	-0.0495	0.438
Q02487	Desmocollin-2	Total lean body mass (kg) change	-0.0603	0.438
Q14126	Desmoglein-2	Total body fat percentage change	-0.00607	0.884
Q14126	Desmoglein-2	Total body weight (kg) change	-0.072	0.14
Q14126	Desmoglein-2	Total lean body mass (kg) change	-0.099	0.0506
Q9UK85	Dickkopf-like protein 1	Total lean body mass (kg) change	0.0272	1
Q9UK85	Dickkopf-like protein 1	Total body weight (kg) change	-0.00168	1
Q9UK85	Dickkopf-like protein 1	Total body fat percentage change	-0.0225	1
Q9UBP4	Dickkopf-related protein 3	Total body fat percentage change	-0.0482	0.246
Q9UBP4	Dickkopf-related protein 3	Total body weight (kg) change	-0.0846	0.066
Q9UBP4	Dickkopf-related protein 3	Total lean body mass (kg) change	-0.0962	0.061
O75077	Disintegrin and metalloproteinase domain-containing protein 23	Total body weight (kg) change	0.0733	0.195
O75077	Disintegrin and metalloproteinase domain-containing protein 23	Total body fat percentage change	0.0641	0.245
O75077	Disintegrin and metalloproteinase domain-containing protein 23	Total lean body mass (kg) change	-0.00593	0.886
Q13443	Disintegrin and metalloproteinase domain-containing protein 9	Total body weight (kg) change	0.0155	0.698
Q13443	Disintegrin and metalloproteinase domain-containing protein 9	Total body fat percentage change	0.0761	0.203
Q13443	Disintegrin and metalloproteinase domain-containing protein 9	Total lean body mass (kg) change	-0.0565	0.351
Q9NXW2	DnaJ homolog subfamily B member 12	Total body weight (kg) change	0.0259	0.873
Q9NXW2	DnaJ homolog subfamily B member 12	Total lean body mass (kg) change	-0.0383	0.873
Q9NXW2	DnaJ homolog subfamily B member 12	Total body fat percentage change	0.044	0.873
Q9UBS3	DnaJ homolog subfamily B member 9	Total body weight (kg) change	0.0587	0.419
Q9UBS3	DnaJ homolog subfamily B member 9	Total lean body mass (kg) change	0.0234	0.573
Q9UBS3	DnaJ homolog subfamily B member 9	Total body fat percentage change	0.0511	0.437
P39656	Dolichyl-diphosphooligosaccharide--protein glycosyltransferase 48 kDa subunit	Total body weight (kg) change	0.0326	1
P39656	Dolichyl-diphosphooligosaccharide--protein glycosyltransferase 48 kDa subunit	Total body fat percentage change	0.033	1
P39656	Dolichyl-diphosphooligosaccharide--protein glycosyltransferase 48 kDa subunit	Total lean body mass (kg) change	0.00838	1
P04843	Dolichyl-diphosphooligosaccharide--protein glycosyltransferase subunit 1	Total body fat percentage change	0.0185	1
P04843	Dolichyl-diphosphooligosaccharide--protein glycosyltransferase subunit 1	Total body weight (kg) change	0.0239	1
P04843	Dolichyl-diphosphooligosaccharide--protein glycosyltransferase subunit 1	Total lean body mass (kg) change	0.00969	1
O95793	Double-stranded RNA-binding protein Staufen homolog 1	Total body fat percentage change	0.0235	0.917
O95793	Double-stranded RNA-binding protein Staufen homolog 1	Total body weight (kg) change	0.054	0.524
O95793	Double-stranded RNA-binding protein Staufen homolog 1	Total lean body mass (kg) change	0.0308	0.917
Q13561	Dynactin subunit 2	Total body fat percentage change	-0.0134	1
Q13561	Dynactin subunit 2	Total lean body mass (kg) change	-0.0196	1
Q13561	Dynactin subunit 2	Total body weight (kg) change	-0.0279	1
Q9UII4	E3 ISG15--protein ligase HERC5	Total lean body mass (kg) change	0.0438	0.874
Q9UII4	E3 ISG15--protein ligase HERC5	Total body weight (kg) change	-0.0214	0.874
Q9UII4	E3 ISG15--protein ligase HERC5	Total body fat percentage change	-0.0373	0.874
Q8TEB7	E3 ubiquitin-protein ligase RNF128	Total lean body mass (kg) change	0.0471	0.773
Q8TEB7	E3 ubiquitin-protein ligase RNF128	Total body weight (kg) change	0.0261	1
Q8TEB7	E3 ubiquitin-protein ligase RNF128	Total body fat percentage change	-0.00801	1
O76064	E3 ubiquitin-protein ligase RNF8	Total body fat percentage change	-0.00559	1
O76064	E3 ubiquitin-protein ligase RNF8	Total lean body mass (kg) change	0.0483	0.735
O76064	E3 ubiquitin-protein ligase RNF8	Total body weight (kg) change	0.00992	1
Q13508	Ecto-ADP-ribosyltransferase 3	Total body fat percentage change	-0.0419	0.313
Q13508	Ecto-ADP-ribosyltransferase 3	Total lean body mass (kg) change	-0.0752	0.17
Q13508	Ecto-ADP-ribosyltransferase 3	Total body weight (kg) change	-0.0756	0.17
O75356	Ectonucleoside triphosphate diphosphohydrolase 5	Total body fat percentage change	0.0271	1
O75356	Ectonucleoside triphosphate diphosphohydrolase 5	Total body weight (kg) change	0.0188	1
O75356	Ectonucleoside triphosphate diphosphohydrolase 5	Total lean body mass (kg) change	-0.0115	1
Q13822	Ectonucleotide pyrophosphatase/phosphodiesterase family member 2	Total body weight (kg) change	0.000128	1
Q13822	Ectonucleotide pyrophosphatase/phosphodiesterase family member 2	Total body fat percentage change	0.00592	1
Q13822	Ectonucleotide pyrophosphatase/phosphodiesterase family member 2	Total lean body mass (kg) change	-0.0258	1
Q9UJA9	Ectonucleotide pyrophosphatase/phosphodiesterase family member 5	Total body weight (kg) change	-0.0442	0.533
Q9UJA9	Ectonucleotide pyrophosphatase/phosphodiesterase family member 5	Total lean body mass (kg) change	-0.0719	0.249
Q9UJA9	Ectonucleotide pyrophosphatase/phosphodiesterase family member 5	Total body fat percentage change	-0.000359	0.993
Q9BUP0	EF-hand domain-containing protein D1	Total lean body mass (kg) change	0.0683	0.299
Q9BUP0	EF-hand domain-containing protein D1	Total body weight (kg) change	0.0294	0.921
Q9BUP0	EF-hand domain-containing protein D1	Total body fat percentage change	-0.0196	0.921
Q12805	EGF-containing fibulin-like extracellular matrix protein 1	Total body weight (kg) change	0.0218	1
Q12805	EGF-containing fibulin-like extracellular matrix protein 1	Total lean body mass (kg) change	0.00767	1
Q12805	EGF-containing fibulin-like extracellular matrix protein 1	Total body fat percentage change	0.0307	1
Q9Y3C4	EKC/KEOPS complex subunit TPRKB	Total lean body mass (kg) change	0.0511	0.657
Q9Y3C4	EKC/KEOPS complex subunit TPRKB	Total body weight (kg) change	-0.0124	0.756
Q9Y3C4	EKC/KEOPS complex subunit TPRKB	Total body fat percentage change	-0.0387	0.703
P13804	Electron transfer flavoprotein subunit alpha, mitochondrial	Total lean body mass (kg) change	0.0678	0.308
P13804	Electron transfer flavoprotein subunit alpha, mitochondrial	Total body weight (kg) change	0.0461	0.494
P13804	Electron transfer flavoprotein subunit alpha, mitochondrial	Total body fat percentage change	-0.00262	0.95
O43281	Embryonal Fyn-associated substrate	Total body fat percentage change	0.000458	1
O43281	Embryonal Fyn-associated substrate	Total lean body mass (kg) change	0.0516	0.643
O43281	Embryonal Fyn-associated substrate	Total body weight (kg) change	-0.00153	1
Q9NT22	EMILIN-3	Total body weight (kg) change	0.097	0.0437
Q9NT22	EMILIN-3	Total lean body mass (kg) change	0.0335	0.42
Q9NT22	EMILIN-3	Total body fat percentage change	0.0716	0.169
P17813	Endoglin	Total body fat percentage change	-0.0187	1
P17813	Endoglin	Total body weight (kg) change	-0.0138	1
P17813	Endoglin	Total lean body mass (kg) change	-0.028	1
Q6P179	Endoplasmic reticulum aminopeptidase 2	Total body weight (kg) change	0.125	0.00311
Q6P179	Endoplasmic reticulum aminopeptidase 2	Total lean body mass (kg) change	0.0235	0.572
Q6P179	Endoplasmic reticulum aminopeptidase 2	Total body fat percentage change	0.148	0.00106
Q9HCU0	Endosialin	Total body weight (kg) change	0.0788	0.141
Q9HCU0	Endosialin	Total lean body mass (kg) change	0.0203	0.625
Q9HCU0	Endosialin	Total body fat percentage change	0.0505	0.448
Q96AP7	Endothelial cell-selective adhesion molecule	Total body weight (kg) change	0.0233	1
Q96AP7	Endothelial cell-selective adhesion molecule	Total lean body mass (kg) change	-0.012	1
Q96AP7	Endothelial cell-selective adhesion molecule	Total body fat percentage change	0.0373	1
P54762	Ephrin type-B receptor 1	Total lean body mass (kg) change	0.0184	1
P54762	Ephrin type-B receptor 1	Total body fat percentage change	-0.0529	0.609
P54762	Ephrin type-B receptor 1	Total body weight (kg) change	-0.0227	1
P54760	Ephrin type-B receptor 4	Total body fat percentage change	-0.029	1
P54760	Ephrin type-B receptor 4	Total body weight (kg) change	-0.00413	1
P54760	Ephrin type-B receptor 4	Total lean body mass (kg) change	-0.0116	1
P52799	Ephrin-B2	Total body fat percentage change	-0.0208	1
P52799	Ephrin-B2	Total body weight (kg) change	0.000349	1
P52799	Ephrin-B2	Total lean body mass (kg) change	-0.00378	1
Q8N766	ER membrane protein complex subunit 1	Total body weight (kg) change	0.0371	1
Q8N766	ER membrane protein complex subunit 1	Total lean body mass (kg) change	-0.00429	1
Q8N766	ER membrane protein complex subunit 1	Total body fat percentage change	0.0132	1
P01588	Erythropoietin	Total body fat percentage change	-0.0164	1
P01588	Erythropoietin	Total lean body mass (kg) change	-8.96e-05	1
P01588	Erythropoietin	Total body weight (kg) change	-0.0086	1
P16581	E-selectin	Total body weight (kg) change	0.134	0.00223
P16581	E-selectin	Total lean body mass (kg) change	0.0927	0.0508
P16581	E-selectin	Total body fat percentage change	0.0618	0.137
Q9GZZ8	Extracellular glycoprotein lacritin	Total lean body mass (kg) change	-0.0487	0.589
Q9GZZ8	Extracellular glycoprotein lacritin	Total body weight (kg) change	-0.0514	0.589
Q9GZZ8	Extracellular glycoprotein lacritin	Total body fat percentage change	-0.0329	0.589
P15090	Fatty acid-binding protein, adipocyte	Total body fat percentage change	-0.0116	1
P15090	Fatty acid-binding protein, adipocyte	Total lean body mass (kg) change	0.00319	1
P15090	Fatty acid-binding protein, adipocyte	Total body weight (kg) change	-0.00609	1
P05413	Fatty acid-binding protein, heart	Total body fat percentage change	0.0471	0.771
P05413	Fatty acid-binding protein, heart	Total body weight (kg) change	0.0364	0.771
P05413	Fatty acid-binding protein, heart	Total lean body mass (kg) change	-0.00812	0.845
Q9UKA2	F-box/LRR-repeat protein 4	Total lean body mass (kg) change	0.0212	0.655
Q9UKA2	F-box/LRR-repeat protein 4	Total body weight (kg) change	-0.039	0.655
Q9UKA2	F-box/LRR-repeat protein 4	Total body fat percentage change	-0.0601	0.446
P02794 P02792	Ferritin	Total body fat percentage change	0.0636	0.377
P02794 P02792	Ferritin	Total body weight (kg) change	0.0304	0.512
P02794 P02792	Ferritin	Total lean body mass (kg) change	-0.0472	0.512
P02792	Ferritin light chain	Total body fat percentage change	0.0611	0.423
P02792	Ferritin light chain	Total body weight (kg) change	0.0269	0.684
P02792	Ferritin light chain	Total lean body mass (kg) change	-0.0395	0.684
Q8N4E7	Ferritin, mitochondrial	Total body weight (kg) change	0.0662	0.287
Q8N4E7	Ferritin, mitochondrial	Total lean body mass (kg) change	0.00927	0.824
Q8N4E7	Ferritin, mitochondrial	Total body fat percentage change	0.0559	0.356
P02675	Fibrinogen beta chain	Total lean body mass (kg) change	0.0886	0.0984
P02675	Fibrinogen beta chain	Total body fat percentage change	-0.0716	0.17
P02675	Fibrinogen beta chain	Total body weight (kg) change	0.00285	0.943
Q08830	Fibrinogen-like protein 1	Total body fat percentage change	-0.0639	0.248
Q08830	Fibrinogen-like protein 1	Total lean body mass (kg) change	-0.0323	0.436
Q08830	Fibrinogen-like protein 1	Total body weight (kg) change	-0.0925	0.0593
P11362	Fibroblast growth factor receptor 1	Total body fat percentage change	-0.0227	0.585
P11362	Fibroblast growth factor receptor 1	Total body weight (kg) change	-0.0544	0.513
P11362	Fibroblast growth factor receptor 1	Total lean body mass (kg) change	-0.0553	0.513
Q14512	Fibroblast growth factor-binding protein 1	Total body fat percentage change	0.00109	0.979
Q14512	Fibroblast growth factor-binding protein 1	Total body weight (kg) change	-0.0436	0.545
Q14512	Fibroblast growth factor-binding protein 1	Total lean body mass (kg) change	-0.0654	0.346
Q14314	Fibroleukin	Total lean body mass (kg) change	0.0674	0.315
Q14314	Fibroleukin	Total body fat percentage change	-0.0518	0.425
Q14314	Fibroleukin	Total body weight (kg) change	-0.0161	0.686
O75636	Ficolin-3	Total body fat percentage change	0.0737	0.226
O75636	Ficolin-3	Total body weight (kg) change	0.0308	0.748
O75636	Ficolin-3	Total lean body mass (kg) change	-0.0369	0.748
Q12841	Follistatin-related protein 1	Total lean body mass (kg) change	0.0119	1
Q12841	Follistatin-related protein 1	Total body weight (kg) change	0.00766	1
Q12841	Follistatin-related protein 1	Total body fat percentage change	-0.0131	1
O95633	Follistatin-related protein 3	Total body fat percentage change	0.0532	0.4
O95633	Follistatin-related protein 3	Total body weight (kg) change	0.0605	0.384
O95633	Follistatin-related protein 3	Total lean body mass (kg) change	-0.042	0.4
P05062	Fructose-bisphosphate aldolase B	Total body weight (kg) change	0.0977	0.0418
P05062	Fructose-bisphosphate aldolase B	Total lean body mass (kg) change	0.0522	0.42
P05062	Fructose-bisphosphate aldolase B	Total body fat percentage change	0.0368	0.42
P09972	Fructose-bisphosphate aldolase C	Total body weight (kg) change	0.179	1.79e-05
P09972	Fructose-bisphosphate aldolase C	Total lean body mass (kg) change	0.0735	0.077
P09972	Fructose-bisphosphate aldolase C	Total body fat percentage change	0.0998	0.0323
O00214	Galectin-8	Total body fat percentage change	-0.0351	1
O00214	Galectin-8	Total body weight (kg) change	-0.0121	1
O00214	Galectin-8	Total lean body mass (kg) change	-0.0336	1
Q92820	Gamma-glutamyl hydrolase	Total body weight (kg) change	0.0245	1
Q92820	Gamma-glutamyl hydrolase	Total lean body mass (kg) change	-0.0264	1
Q92820	Gamma-glutamyl hydrolase	Total body fat percentage change	0.0961	0.0612
P17900	Ganglioside GM2 activator	Total body fat percentage change	0.0463	0.529
P17900	Ganglioside GM2 activator	Total body weight (kg) change	-0.0262	0.529
P17900	Ganglioside GM2 activator	Total lean body mass (kg) change	-0.0956	0.0633
P35557	Glucokinase	Total lean body mass (kg) change	0.0539	0.586
P35557	Glucokinase	Total body weight (kg) change	0.0274	0.967
P35557	Glucokinase	Total body fat percentage change	-0.0292	0.967
Q04609	Glutamate carboxypeptidase 2	Total body weight (kg) change	0.137	0.00166
Q04609	Glutamate carboxypeptidase 2	Total lean body mass (kg) change	0.0271	0.515
Q04609	Glutamate carboxypeptidase 2	Total body fat percentage change	0.0871	0.0724
Q92947	Glutaryl-CoA dehydrogenase, mitochondrial	Total body weight (kg) change	0.0511	0.597
Q92947	Glutaryl-CoA dehydrogenase, mitochondrial	Total lean body mass (kg) change	0.00856	0.837
Q92947	Glutaryl-CoA dehydrogenase, mitochondrial	Total body fat percentage change	0.0495	0.597
P78417	Glutathione S-transferase omega-1	Total lean body mass (kg) change	0.0446	0.848
P78417	Glutathione S-transferase omega-1	Total body weight (kg) change	0.0144	1
P78417	Glutathione S-transferase omega-1	Total body fat percentage change	-0.00274	1
A6NDG6	Glycerol-3-phosphate phosphatase	Total body fat percentage change	0.025	1
A6NDG6	Glycerol-3-phosphate phosphatase	Total body weight (kg) change	0.0157	1
A6NDG6	Glycerol-3-phosphate phosphatase	Total lean body mass (kg) change	-0.0083	1
Q5SRI9	Glycoprotein endo-alpha-1,2-mannosidase	Total lean body mass (kg) change	-0.00673	0.944
Q5SRI9	Glycoprotein endo-alpha-1,2-mannosidase	Total body fat percentage change	-0.044	0.868
Q5SRI9	Glycoprotein endo-alpha-1,2-mannosidase	Total body weight (kg) change	-0.0286	0.944
Q9Y625	Glypican-6	Total lean body mass (kg) change	0.0145	1
Q9Y625	Glypican-6	Total body weight (kg) change	0.00705	1
Q9Y625	Glypican-6	Total body fat percentage change	-0.00723	1
P28799	Granulins	Total body fat percentage change	-0.0411	0.323
P28799	Granulins	Total body weight (kg) change	-0.0631	0.306
P28799	Granulins	Total lean body mass (kg) change	-0.0679	0.306
Q9H772	Gremlin-2	Total body weight (kg) change	0.0197	1
Q9H772	Gremlin-2	Total lean body mass (kg) change	-0.024	1
Q9H772	Gremlin-2	Total body fat percentage change	0.0141	1
Q14393	Growth arrest-specific protein 6	Total body weight (kg) change	-0.0127	0.839
Q14393	Growth arrest-specific protein 6	Total body fat percentage change	0.0335	0.839
Q14393	Growth arrest-specific protein 6	Total lean body mass (kg) change	-0.0739	0.225
Q14449	Growth factor receptor-bound protein 14	Total lean body mass (kg) change	0.0532	0.605
Q14449	Growth factor receptor-bound protein 14	Total body weight (kg) change	0.0349	0.764
Q14449	Growth factor receptor-bound protein 14	Total body fat percentage change	0.0312	0.764
P10912	Growth hormone receptor	Total body weight (kg) change	0.276	4.22e-12
P10912	Growth hormone receptor	Total lean body mass (kg) change	0.0981	0.0179
P10912	Growth hormone receptor	Total body fat percentage change	0.243	5.39e-09
O95390 O14793	Growth/differentiation factor 11/8	Total body fat percentage change	0.0303	0.932
O95390 O14793	Growth/differentiation factor 11/8	Total body weight (kg) change	0.0617	0.36
O95390 O14793	Growth/differentiation factor 11/8	Total lean body mass (kg) change	0.0248	0.932
Q99988	Growth/differentiation factor 15	Total lean body mass (kg) change	-0.0339	0.562
Q99988	Growth/differentiation factor 15	Total body fat percentage change	-0.0548	0.562
Q99988	Growth/differentiation factor 15	Total body weight (kg) change	-0.0491	0.562
P01111	GTPase NRas	Total body fat percentage change	-0.00666	1
P01111	GTPase NRas	Total lean body mass (kg) change	-0.0044	1
P01111	GTPase NRas	Total body weight (kg) change	-0.014	1
P32456	Guanylate-binding protein 2	Total body weight (kg) change	0.0318	1
P32456	Guanylate-binding protein 2	Total body fat percentage change	0.0199	1
P32456	Guanylate-binding protein 2	Total lean body mass (kg) change	0.00147	1
O14558	Heat shock protein beta-6	Total body fat percentage change	0.0424	0.493
O14558	Heat shock protein beta-6	Total body weight (kg) change	0.0679	0.264
O14558	Heat shock protein beta-6	Total lean body mass (kg) change	0.0482	0.493
Q96QV1	Hedgehog-interacting protein	Total body weight (kg) change	0.0024	1
Q96QV1	Hedgehog-interacting protein	Total lean body mass (kg) change	-0.0101	1
Q96QV1	Hedgehog-interacting protein	Total body fat percentage change	0.0269	1
P02008	Hemoglobin subunit zeta	Total body fat percentage change	-0.0655	0.346
P02008	Hemoglobin subunit zeta	Total lean body mass (kg) change	0.0542	0.385
P02008	Hemoglobin subunit zeta	Total body weight (kg) change	-0.0305	0.444
Q6ZVN8	Hemojuvelin	Total body weight (kg) change	0.116	0.0103
Q6ZVN8	Hemojuvelin	Total lean body mass (kg) change	0.0492	0.391
Q6ZVN8	Hemojuvelin	Total body fat percentage change	0.0538	0.391
Q8IZP7	Heparan-sulfate 6-O-sulfotransferase 3	Total body fat percentage change	-0.0608	0.344
Q8IZP7	Heparan-sulfate 6-O-sulfotransferase 3	Total lean body mass (kg) change	-0.0539	0.344
Q8IZP7	Heparan-sulfate 6-O-sulfotransferase 3	Total body weight (kg) change	-0.0627	0.344
P05546	Heparin cofactor 2	Total body weight (kg) change	0.0728	0.2
P05546	Heparin cofactor 2	Total body fat percentage change	0.0598	0.299
P05546	Heparin cofactor 2	Total lean body mass (kg) change	0.0338	0.415
P08581	Hepatocyte growth factor receptor	Total body fat percentage change	0.00938	0.821
P08581	Hepatocyte growth factor receptor	Total body weight (kg) change	-0.0465	0.484
P08581	Hepatocyte growth factor receptor	Total lean body mass (kg) change	-0.0664	0.329
P81172	Hepcidin	Total body weight (kg) change	0.019	0.632
P81172	Hepcidin	Total body fat percentage change	0.0541	0.46
P81172	Hepcidin	Total lean body mass (kg) change	-0.0593	0.46
P37235	Hippocalcin-like protein 1	Total body weight (kg) change	0.0143	1
P37235	Hippocalcin-like protein 1	Total body fat percentage change	0.0108	1
P37235	Hippocalcin-like protein 1	Total lean body mass (kg) change	-0.00746	1
O14929	Histone acetyltransferase type B catalytic subunit	Total lean body mass (kg) change	0.1	0.0462
O14929	Histone acetyltransferase type B catalytic subunit	Total body fat percentage change	-0.0637	0.249
O14929	Histone acetyltransferase type B catalytic subunit	Total body weight (kg) change	0.0268	0.501
Q96KQ7	Histone-lysine N-methyltransferase EHMT2	Total body weight (kg) change	0.0405	0.925
Q96KQ7	Histone-lysine N-methyltransferase EHMT2	Total lean body mass (kg) change	0.0191	1
Q96KQ7	Histone-lysine N-methyltransferase EHMT2	Total body fat percentage change	-0.0181	1
P79483	HLA class II histocompatibility antigen, DR beta 3 chain	Total body weight (kg) change	0.0129	1
P79483	HLA class II histocompatibility antigen, DR beta 3 chain	Total lean body mass (kg) change	0.0104	1
P79483	HLA class II histocompatibility antigen, DR beta 3 chain	Total body fat percentage change	0.034	1
P50222	Homeobox protein MOX-2	Total lean body mass (kg) change	0.0789	0.173
P50222	Homeobox protein MOX-2	Total body weight (kg) change	0.0362	0.728
P50222	Homeobox protein MOX-2	Total body fat percentage change	-0.00462	0.912
Q9H422	Homeodomain-interacting protein kinase 3	Total lean body mass (kg) change	0.00064	0.988
Q9H422	Homeodomain-interacting protein kinase 3	Total body weight (kg) change	-0.0354	0.837
Q9H422	Homeodomain-interacting protein kinase 3	Total body fat percentage change	-0.0451	0.837
	Ig Kappa chain V-I region HK102- like	Total lean body mass (kg) change	0.0572	0.506
	Ig Kappa chain V-I region HK102- like	Total body weight (kg) change	0.036	0.731
	Ig Kappa chain V-I region HK102- like	Total body fat percentage change	0.00585	0.888
P01876 P01877	Immunoglobulin A	Total body fat percentage change	-0.107	0.0196
P01876 P01877	Immunoglobulin A	Total lean body mass (kg) change	-0.0358	0.389
P01876 P01877	Immunoglobulin A	Total body weight (kg) change	-0.116	0.0104
P52292	Importin subunit alpha-1	Total body fat percentage change	-0.0408	0.814
P52292	Importin subunit alpha-1	Total body weight (kg) change	-0.0357	0.814
P52292	Importin subunit alpha-1	Total lean body mass (kg) change	-0.0457	0.814
P52294	Importin subunit alpha-5	Total lean body mass (kg) change	0.02	1
P52294	Importin subunit alpha-5	Total body fat percentage change	-0.016	1
P52294	Importin subunit alpha-5	Total body weight (kg) change	-0.0198	1
P36268	Inactive gamma-glutamyltranspeptidase 2	Total lean body mass (kg) change	0.103	0.0385
P36268	Inactive gamma-glutamyltranspeptidase 2	Total body weight (kg) change	0.0755	0.116
P36268	Inactive gamma-glutamyltranspeptidase 2	Total body fat percentage change	-0.0183	0.66
O75344	Inactive peptidyl-prolyl cis-trans isomerase FKBP6	Total body fat percentage change	0.00634	1
O75344	Inactive peptidyl-prolyl cis-trans isomerase FKBP6	Total lean body mass (kg) change	0.0209	1
O75344	Inactive peptidyl-prolyl cis-trans isomerase FKBP6	Total body weight (kg) change	0.0138	1
P08833	Insulin-like growth factor-binding protein 1	Total body fat percentage change	-0.0363	0.484
P08833	Insulin-like growth factor-binding protein 1	Total lean body mass (kg) change	-0.0486	0.484
P08833	Insulin-like growth factor-binding protein 1	Total body weight (kg) change	-0.0612	0.372
P18065	Insulin-like growth factor-binding protein 2	Total body fat percentage change	-0.193	5.52e-06
P18065	Insulin-like growth factor-binding protein 2	Total lean body mass (kg) change	-0.06	0.148
P18065	Insulin-like growth factor-binding protein 2	Total body weight (kg) change	-0.188	5.52e-06
Q16270	Insulin-like growth factor-binding protein 7	Total body fat percentage change	-0.106	0.0213
Q16270	Insulin-like growth factor-binding protein 7	Total lean body mass (kg) change	-0.0673	0.105
Q16270	Insulin-like growth factor-binding protein 7	Total body weight (kg) change	-0.117	0.00941
Q01638	Interleukin-1 receptor-like 1	Total body fat percentage change	-0.155	0.000532
Q01638	Interleukin-1 receptor-like 1	Total lean body mass (kg) change	-0.0568	0.172
Q01638	Interleukin-1 receptor-like 1	Total body weight (kg) change	-0.142	0.000659
Q13651	Interleukin-10 receptor subunit alpha	Total lean body mass (kg) change	0.0547	0.564
Q13651	Interleukin-10 receptor subunit alpha	Total body weight (kg) change	0.0376	0.69
Q13651	Interleukin-10 receptor subunit alpha	Total body fat percentage change	-0.00756	0.856
Q13261	Interleukin-15 receptor subunit alpha	Total body fat percentage change	-0.033	0.997
Q13261	Interleukin-15 receptor subunit alpha	Total body weight (kg) change	-0.0253	0.997
Q13261	Interleukin-15 receptor subunit alpha	Total lean body mass (kg) change	-0.0402	0.997
Q14116	Interleukin-18	Total body fat percentage change	-0.0107	1
Q14116	Interleukin-18	Total lean body mass (kg) change	-0.0124	1
Q14116	Interleukin-18	Total body weight (kg) change	-0.0433	0.829
Q9UHD0	Interleukin-19	Total lean body mass (kg) change	-0.0412	0.643
Q9UHD0	Interleukin-19	Total body weight (kg) change	-0.0547	0.506
Q9UHD0	Interleukin-19	Total body fat percentage change	-0.0401	0.643
Q9HBE5	Interleukin-21 receptor	Total lean body mass (kg) change	0.0219	1
Q9HBE5	Interleukin-21 receptor	Total body weight (kg) change	-0.0445	0.79
Q9HBE5	Interleukin-21 receptor	Total body fat percentage change	-0.025	1
Q14213	Interleukin-27 subunit beta	Total body fat percentage change	-0.036	0.71
Q14213	Interleukin-27 subunit beta	Total body weight (kg) change	-0.0368	0.71
Q14213	Interleukin-27 subunit beta	Total lean body mass (kg) change	-0.0585	0.476
P26951	Interleukin-3 receptor subunit alpha	Total body weight (kg) change	0.0539	0.525
P26951	Interleukin-3 receptor subunit alpha	Total body fat percentage change	0.0309	0.915
P26951	Interleukin-3 receptor subunit alpha	Total lean body mass (kg) change	0.00293	0.944
Q9UHA7	Interleukin-36 alpha	Total body weight (kg) change	0.0384	1
Q9UHA7	Interleukin-36 alpha	Total lean body mass (kg) change	0.0316	1
Q9UHA7	Interleukin-36 alpha	Total body fat percentage change	0.00908	1
P09923	Intestinal-type alkaline phosphatase	Total body weight (kg) change	0.089	0.0759
P09923	Intestinal-type alkaline phosphatase	Total lean body mass (kg) change	0.0383	0.358
P09923	Intestinal-type alkaline phosphatase	Total body fat percentage change	0.0868	0.0759
O43240	Kallikrein-10	Total body fat percentage change	-0.0292	1
O43240	Kallikrein-10	Total lean body mass (kg) change	-0.0172	1
O43240	Kallikrein-10	Total body weight (kg) change	-0.0195	1
Q96I82	Kazal-type serine protease inhibitor domain-containing protein 1	Total lean body mass (kg) change	0.0495	0.703
Q96I82	Kazal-type serine protease inhibitor domain-containing protein 1	Total body weight (kg) change	0.0389	0.703
Q96I82	Kazal-type serine protease inhibitor domain-containing protein 1	Total body fat percentage change	-0.00944	0.821
Q9P2N7	Kelch-like protein 13	Total lean body mass (kg) change	0.0728	0.238
Q9P2N7	Kelch-like protein 13	Total body weight (kg) change	0.0218	1
Q9P2N7	Kelch-like protein 13	Total body fat percentage change	-0.0222	1
P08727	Keratin, type I cytoskeletal 19	Total lean body mass (kg) change	0.0817	0.146
P08727	Keratin, type I cytoskeletal 19	Total body weight (kg) change	0.0738	0.146
P08727	Keratin, type I cytoskeletal 19	Total body fat percentage change	-0.0115	0.782
Q9BYR9	Keratin-associated protein 2-4	Total body weight (kg) change	0.0474	0.703
Q9BYR9	Keratin-associated protein 2-4	Total lean body mass (kg) change	0.0336	0.84
Q9BYR9	Keratin-associated protein 2-4	Total body fat percentage change	0.00137	0.974
O60938	Keratocan	Total body fat percentage change	-0.0739	0.225
O60938	Keratocan	Total lean body mass (kg) change	0.00191	0.963
O60938	Keratocan	Total body weight (kg) change	-0.0437	0.543
Q9Y496	Kinesin-like protein KIF3A	Total lean body mass (kg) change	0.0875	0.104
Q9Y496	Kinesin-like protein KIF3A	Total body weight (kg) change	0.00179	0.964
Q9Y496	Kinesin-like protein KIF3A	Total body fat percentage change	-0.0635	0.252
O14777	Kinetochore protein NDC80 homolog	Total body fat percentage change	-0.0262	1
O14777	Kinetochore protein NDC80 homolog	Total lean body mass (kg) change	0.0523	0.623
O14777	Kinetochore protein NDC80 homolog	Total body weight (kg) change	-0.00258	1
Q04760	Lactoylglutathione lyase	Total body weight (kg) change	0.0402	0.936
Q04760	Lactoylglutathione lyase	Total lean body mass (kg) change	0.0174	1
Q04760	Lactoylglutathione lyase	Total body fat percentage change	0.0248	1
P24043 P07942 P11047	Laminin-2	Total lean body mass (kg) change	0.0395	1
P24043 P07942 P11047	Laminin-2	Total body weight (kg) change	0.0274	1
P24043 P07942 P11047	Laminin-2	Total body fat percentage change	-0.0137	1
Q8N2S1	Latent-transforming growth factor beta-binding protein 4	Total body weight (kg) change	-0.012	1
Q8N2S1	Latent-transforming growth factor beta-binding protein 4	Total body fat percentage change	-0.0107	1
Q8N2S1	Latent-transforming growth factor beta-binding protein 4	Total lean body mass (kg) change	-0.0469	0.776
P41159	Leptin	Total body weight (kg) change	0.252	3.34e-10
P41159	Leptin	Total lean body mass (kg) change	0.0583	0.16
P41159	Leptin	Total body fat percentage change	0.219	1.9e-07
P48357	Leptin receptor	Total body fat percentage change	-0.0806	0.0519
P48357	Leptin receptor	Total lean body mass (kg) change	-0.0927	0.0506
P48357	Leptin receptor	Total body weight (kg) change	-0.135	0.00202
Q5S007	Leucine-rich repeat serine/threonine-protein kinase 2	Total lean body mass (kg) change	0.0699	0.279
Q5S007	Leucine-rich repeat serine/threonine-protein kinase 2	Total body weight (kg) change	-0.00995	0.803
Q5S007	Leucine-rich repeat serine/threonine-protein kinase 2	Total body fat percentage change	-0.0675	0.279
Q8TF66	Leucine-rich repeat-containing protein 15	Total body weight (kg) change	0.00736	1
Q8TF66	Leucine-rich repeat-containing protein 15	Total body fat percentage change	0.0297	1
Q8TF66	Leucine-rich repeat-containing protein 15	Total lean body mass (kg) change	-0.0365	1
Q14392	Leucine-rich repeat-containing protein 32	Total body fat percentage change	-0.0448	0.843
Q14392	Leucine-rich repeat-containing protein 32	Total lean body mass (kg) change	-0.0131	1
Q14392	Leucine-rich repeat-containing protein 32	Total body weight (kg) change	-0.0195	1
A6NI73	Leukocyte immunoglobulin-like receptor subfamily A member 5	Total body fat percentage change	0.0203	0.839
A6NI73	Leukocyte immunoglobulin-like receptor subfamily A member 5	Total body fat percentage change	-0.0246	1
A6NI73	Leukocyte immunoglobulin-like receptor subfamily A member 5	Total body weight (kg) change	0.0435	0.822
A6NI73	Leukocyte immunoglobulin-like receptor subfamily A member 5	Total lean body mass (kg) change	0.0335	0.839
A6NI73	Leukocyte immunoglobulin-like receptor subfamily A member 5	Total lean body mass (kg) change	-0.00821	1
A6NI73	Leukocyte immunoglobulin-like receptor subfamily A member 5	Total body weight (kg) change	-0.0136	1
Q13449	Limbic system-associated membrane protein	Total body fat percentage change	0.0268	0.551
Q13449	Limbic system-associated membrane protein	Total body weight (kg) change	-0.0433	0.551
Q13449	Limbic system-associated membrane protein	Total lean body mass (kg) change	-0.0964	0.0601
Q7Z4F1	Low-density lipoprotein receptor-related protein 10	Total body weight (kg) change	-0.00553	1
Q7Z4F1	Low-density lipoprotein receptor-related protein 10	Total body fat percentage change	-0.00753	1
Q7Z4F1	Low-density lipoprotein receptor-related protein 10	Total lean body mass (kg) change	-0.0269	1
P18627	Lymphocyte activation gene 3 protein	Total body fat percentage change	-0.0739	0.225
P18627	Lymphocyte activation gene 3 protein	Total lean body mass (kg) change	0.000398	0.992
P18627	Lymphocyte activation gene 3 protein	Total body weight (kg) change	-0.0458	0.499
Q9NPH0	Lysophosphatidic acid phosphatase type 6	Total body weight (kg) change	0.041	0.907
Q9NPH0	Lysophosphatidic acid phosphatase type 6	Total lean body mass (kg) change	-0.00829	1
Q9NPH0	Lysophosphatidic acid phosphatase type 6	Total body fat percentage change	0.0206	1
P10253	Lysosomal alpha-glucosidase	Total body weight (kg) change	0.066	0.29
P10253	Lysosomal alpha-glucosidase	Total body fat percentage change	0.0355	0.786
P10253	Lysosomal alpha-glucosidase	Total lean body mass (kg) change	0.0152	0.786
P42785	Lysosomal Pro-X carboxypeptidase	Total body weight (kg) change	0.145	0.000755
P42785	Lysosomal Pro-X carboxypeptidase	Total lean body mass (kg) change	0.0932	0.0491
P42785	Lysosomal Pro-X carboxypeptidase	Total body fat percentage change	0.0856	0.0491
Q9Y4K0	Lysyl oxidase homolog 2	Total body weight (kg) change	0.012	1
Q9Y4K0	Lysyl oxidase homolog 2	Total lean body mass (kg) change	-0.0283	1
Q9Y4K0	Lysyl oxidase homolog 2	Total body fat percentage change	0.0206	1
P21757	Macrophage scavenger receptor types I and II	Total body fat percentage change	-0.0232	0.577
P21757	Macrophage scavenger receptor types I and II	Total body weight (kg) change	-0.0491	0.532
P21757	Macrophage scavenger receptor types I and II	Total lean body mass (kg) change	-0.056	0.532
Q8NFP4	MAM domain-containing glycosylphosphatidylinositol anchor protein 1	Total body weight (kg) change	-0.0314	0.861
Q8NFP4	MAM domain-containing glycosylphosphatidylinositol anchor protein 1	Total body fat percentage change	-0.0178	0.861
Q8NFP4	MAM domain-containing glycosylphosphatidylinositol anchor protein 1	Total lean body mass (kg) change	-0.058	0.487
O75556	Mammaglobin-B	Total body fat percentage change	-0.0261	1
O75556	Mammaglobin-B	Total lean body mass (kg) change	0.0528	0.611
O75556	Mammaglobin-B	Total body weight (kg) change	0.0131	1
O95460	Matrilin-4	Total body weight (kg) change	0.121	0.0044
O95460	Matrilin-4	Total body fat percentage change	0.136	0.00304
O95460	Matrilin-4	Total lean body mass (kg) change	-0.0114	0.785
P09237	Matrilysin	Total body fat percentage change	0.0202	1
P09237	Matrilysin	Total body weight (kg) change	0.0145	1
P09237	Matrilysin	Total lean body mass (kg) change	-0.0705	0.267
Q99542	Matrix metalloproteinase-19	Total body fat percentage change	-0.0354	0.532
Q99542	Matrix metalloproteinase-19	Total body weight (kg) change	-0.0442	0.532
Q99542	Matrix metalloproteinase-19	Total lean body mass (kg) change	-0.0724	0.243
P84157	Matrix-remodeling-associated protein 7	Total body weight (kg) change	0.036	1
P84157	Matrix-remodeling-associated protein 7	Total body fat percentage change	0.0362	1
P84157	Matrix-remodeling-associated protein 7	Total lean body mass (kg) change	-0.0237	1
Q9BRK3	Matrix-remodeling-associated protein 8	Total body fat percentage change	-0.0373	0.417
Q9BRK3	Matrix-remodeling-associated protein 8	Total lean body mass (kg) change	-0.0522	0.417
Q9BRK3	Matrix-remodeling-associated protein 8	Total body weight (kg) change	-0.0713	0.218
P15529	Membrane cofactor protein	Total body fat percentage change	0.007	1
P15529	Membrane cofactor protein	Total body weight (kg) change	0.0114	1
P15529	Membrane cofactor protein	Total lean body mass (kg) change	-0.0182	1
O00264	Membrane-associated progesterone receptor component 1	Total body fat percentage change	0.0404	0.992
O00264	Membrane-associated progesterone receptor component 1	Total body weight (kg) change	0.0261	1
O00264	Membrane-associated progesterone receptor component 1	Total lean body mass (kg) change	-0.012	1
P01033	Metalloproteinase inhibitor 1	Total body fat percentage change	-0.00294	1
P01033	Metalloproteinase inhibitor 1	Total body weight (kg) change	0.0111	1
P01033	Metalloproteinase inhibitor 1	Total lean body mass (kg) change	-0.0104	1
P53582	Methionine aminopeptidase 1	Total body weight (kg) change	0.0654	0.3
P53582	Methionine aminopeptidase 1	Total body fat percentage change	0.0548	0.374
P53582	Methionine aminopeptidase 1	Total lean body mass (kg) change	0.00334	0.936
Q8IY33	MICAL-like protein 2	Total body weight (kg) change	0.036	1
Q8IY33	MICAL-like protein 2	Total lean body mass (kg) change	0.0263	1
Q8IY33	MICAL-like protein 2	Total body fat percentage change	0.0137	1
P55083	Microfibril-associated glycoprotein 4	Total body weight (kg) change	0.0294	1
P55083	Microfibril-associated glycoprotein 4	Total body fat percentage change	0.0394	1
P55083	Microfibril-associated glycoprotein 4	Total lean body mass (kg) change	-0.00656	1
Q8N5Y8	Mono [ADP-ribose] polymerase PARP16	Total lean body mass (kg) change	0.0451	0.837
Q8N5Y8	Mono [ADP-ribose] polymerase PARP16	Total body fat percentage change	-0.0369	0.837
Q8N5Y8	Mono [ADP-ribose] polymerase PARP16	Total body weight (kg) change	-0.0297	0.837
P08571	Monocyte differentiation antigen CD14, soluble	Total body fat percentage change	-0.0552	0.315
P08571	Monocyte differentiation antigen CD14, soluble	Total lean body mass (kg) change	-0.0587	0.315
P08571	Monocyte differentiation antigen CD14, soluble	Total body weight (kg) change	-0.0934	0.0559
P58340	Myeloid leukemia factor 1	Total lean body mass (kg) change	0.0584	0.319
P58340	Myeloid leukemia factor 1	Total body fat percentage change	-0.0827	0.139
P58340	Myeloid leukemia factor 1	Total body weight (kg) change	-0.0129	0.745
P05164	Myeloperoxidase	Total body fat percentage change	-0.0222	1
P05164	Myeloperoxidase	Total lean body mass (kg) change	0.00869	1
P05164	Myeloperoxidase	Total body weight (kg) change	-0.0262	1
Q99972	Myocilin	Total body weight (kg) change	0.0784	0.145
Q99972	Myocilin	Total lean body mass (kg) change	-0.00384	0.926
Q99972	Myocilin	Total body fat percentage change	0.0619	0.271
P54296	Myomesin-2	Total body weight (kg) change	0.0385	1
P54296	Myomesin-2	Total lean body mass (kg) change	0.0125	1
P54296	Myomesin-2	Total body fat percentage change	0.00795	1
P08590	Myosin light chain 3	Total body fat percentage change	-0.04	1
P08590	Myosin light chain 3	Total lean body mass (kg) change	0.0234	1
P08590	Myosin light chain 3	Total body weight (kg) change	0.00656	1
P14649	Myosin light chain 6B	Total body fat percentage change	-0.0642	0.368
P14649	Myosin light chain 6B	Total lean body mass (kg) change	0.00325	0.938
P14649	Myosin light chain 6B	Total body weight (kg) change	-0.0512	0.397
Q9Y3Q0	N-acetylated-alpha-linked acidic dipeptidase 2	Total body weight (kg) change	0.0323	1
Q9Y3Q0	N-acetylated-alpha-linked acidic dipeptidase 2	Total lean body mass (kg) change	0.004	1
Q9Y3Q0	N-acetylated-alpha-linked acidic dipeptidase 2	Total body fat percentage change	0.0135	1
Q9UQQ1	N-acetylated-alpha-linked acidic dipeptidase-like protein	Total lean body mass (kg) change	0.0572	0.507
Q9UQQ1	N-acetylated-alpha-linked acidic dipeptidase-like protein	Total body weight (kg) change	0.0169	0.671
Q9UQQ1	N-acetylated-alpha-linked acidic dipeptidase-like protein	Total body fat percentage change	-0.0452	0.555
Q02083	N-acylethanolamine-hydrolyzing acid amidase	Total body weight (kg) change	0.069	0.248
Q02083	N-acylethanolamine-hydrolyzing acid amidase	Total lean body mass (kg) change	0.0243	0.805
Q02083	N-acylethanolamine-hydrolyzing acid amidase	Total body fat percentage change	0.0347	0.805
Q9NTG7	NAD-dependent protein deacetylase sirtuin-3, mitochondrial	Total body weight (kg) change	0.0592	0.411
Q9NTG7	NAD-dependent protein deacetylase sirtuin-3, mitochondrial	Total lean body mass (kg) change	0.00993	0.811
Q9NTG7	NAD-dependent protein deacetylase sirtuin-3, mitochondrial	Total body fat percentage change	0.0353	0.792
Q13564	NEDD8-activating enzyme E1 regulatory subunit	Total lean body mass (kg) change	0.00253	1
Q13564	NEDD8-activating enzyme E1 regulatory subunit	Total body fat percentage change	-0.000437	1
Q13564	NEDD8-activating enzyme E1 regulatory subunit	Total body weight (kg) change	-0.0177	1
Q8IZJ1	Netrin receptor UNC5B	Total body weight (kg) change	0.0364	0.944
Q8IZJ1	Netrin receptor UNC5B	Total lean body mass (kg) change	-0.0212	0.944
Q8IZJ1	Netrin receptor UNC5B	Total body fat percentage change	0.0417	0.944
P13591	Neural cell adhesion molecule 1, 120 kDa isoform	Total body fat percentage change	0.000369	0.993
P13591	Neural cell adhesion molecule 1, 120 kDa isoform	Total body weight (kg) change	-0.0742	0.124
P13591	Neural cell adhesion molecule 1, 120 kDa isoform	Total lean body mass (kg) change	-0.12	0.0115
O95156	Neurexophilin-2	Total body fat percentage change	-0.0777	0.184
O95156	Neurexophilin-2	Total lean body mass (kg) change	-0.000477	0.991
O95156	Neurexophilin-2	Total body weight (kg) change	-0.032	0.842
P41271	Neuroblastoma suppressor of tumorigenicity 1	Total body weight (kg) change	0.0423	0.287
P41271	Neuroblastoma suppressor of tumorigenicity 1	Total body fat percentage change	0.0724	0.243
P41271	Neuroblastoma suppressor of tumorigenicity 1	Total lean body mass (kg) change	-0.0702	0.243
Q9UM47	Neurogenic locus notch homolog protein 3	Total lean body mass (kg) change	0.00178	1
Q9UM47	Neurogenic locus notch homolog protein 3	Total body weight (kg) change	-0.0189	1
Q9UM47	Neurogenic locus notch homolog protein 3	Total body fat percentage change	-0.0482	0.738
Q8N2Q7	Neuroligin-1	Total body weight (kg) change	-0.0173	1
Q8N2Q7	Neuroligin-1	Total body fat percentage change	0.00692	1
Q8N2Q7	Neuroligin-1	Total lean body mass (kg) change	-0.074	0.225
Q92823	Neuronal cell adhesion molecule	Total lean body mass (kg) change	-0.0284	1
Q92823	Neuronal cell adhesion molecule	Total body weight (kg) change	-0.0316	1
Q92823	Neuronal cell adhesion molecule	Total body fat percentage change	0.0248	1
P0C0P6	Neuropeptide S	Total body fat percentage change	-0.101	0.0437
P0C0P6	Neuropeptide S	Total lean body mass (kg) change	0.0152	0.715
P0C0P6	Neuropeptide S	Total body weight (kg) change	-0.0479	0.456
O14786	Neuropilin-1	Total body fat percentage change	-0.0797	0.109
O14786	Neuropilin-1	Total lean body mass (kg) change	-0.0704	0.109
O14786	Neuropilin-1	Total body weight (kg) change	-0.136	0.00175
O60462	Neuropilin-2	Total body fat percentage change	-0.0576	0.165
O60462	Neuropilin-2	Total lean body mass (kg) change	-0.0833	0.0891
O60462	Neuropilin-2	Total body weight (kg) change	-0.103	0.0289
P30990	Neurotensin/neuromedin N	Total body fat percentage change	0.0336	1
P30990	Neurotensin/neuromedin N	Total body weight (kg) change	0.0173	1
P30990	Neurotensin/neuromedin N	Total lean body mass (kg) change	-0.029	1
Q8NI38	NF-kappa-B inhibitor delta	Total lean body mass (kg) change	0.0695	0.283
Q8NI38	NF-kappa-B inhibitor delta	Total body weight (kg) change	0.0431	0.558
Q8NI38	NF-kappa-B inhibitor delta	Total body fat percentage change	-0.0372	0.558
Q96PB7	Noelin-3	Total lean body mass (kg) change	0.0359	1
Q96PB7	Noelin-3	Total body weight (kg) change	0.0139	1
Q96PB7	Noelin-3	Total body fat percentage change	0.0258	1
Q9H9Q4	Non-homologous end-joining factor 1	Total body weight (kg) change	0.0037	1
Q9H9Q4	Non-homologous end-joining factor 1	Total lean body mass (kg) change	-0.0243	1
Q9H9Q4	Non-homologous end-joining factor 1	Total body fat percentage change	-0.000254	1
P16860	N-terminal pro-BNP	Total body fat percentage change	-0.00836	0.841
P16860	N-terminal pro-BNP	Total body weight (kg) change	-0.0349	0.761
P16860	N-terminal pro-BNP	Total lean body mass (kg) change	-0.0653	0.348
Q9UKK6	NTF2-related export protein 1	Total body weight (kg) change	0.0667	0.281
Q9UKK6	NTF2-related export protein 1	Total lean body mass (kg) change	0.0284	0.744
Q9UKK6	NTF2-related export protein 1	Total body fat percentage change	0.0371	0.744
Q9UHY1	Nuclear receptor-binding protein	Total lean body mass (kg) change	0.0697	0.28
Q9UHY1	Nuclear receptor-binding protein	Total body weight (kg) change	0.0258	1
Q9UHY1	Nuclear receptor-binding protein	Total body fat percentage change	-0.0254	1
P00480	Ornithine carbamoyltransferase, mitochondrial	Total body weight (kg) change	0.0931	0.058
P00480	Ornithine carbamoyltransferase, mitochondrial	Total body fat percentage change	0.0533	0.402
P00480	Ornithine carbamoyltransferase, mitochondrial	Total lean body mass (kg) change	0.0375	0.402
Q86UD1	Out at first protein homolog	Total lean body mass (kg) change	0.03	1
Q86UD1	Out at first protein homolog	Total body weight (kg) change	0.000356	1
Q86UD1	Out at first protein homolog	Total body fat percentage change	-0.0364	1
P55055	Oxysterols receptor LXR-beta	Total lean body mass (kg) change	0.0487	0.725
P55055	Oxysterols receptor LXR-beta	Total body fat percentage change	-0.0198	1
P55055	Oxysterols receptor LXR-beta	Total body weight (kg) change	-0.0137	1
P50897	Palmitoyl-protein thioesterase 1	Total body weight (kg) change	0.0471	0.708
P50897	Palmitoyl-protein thioesterase 1	Total lean body mass (kg) change	0.0131	0.772
P50897	Palmitoyl-protein thioesterase 1	Total body fat percentage change	0.036	0.772
P16233	Pancreatic triacylglycerol lipase	Total body fat percentage change	-0.0412	0.643
P16233	Pancreatic triacylglycerol lipase	Total lean body mass (kg) change	-0.0286	0.643
P16233	Pancreatic triacylglycerol lipase	Total body weight (kg) change	-0.0535	0.536
P50479	PDZ and LIM domain protein 4	Total body weight (kg) change	0.0256	1
P50479	PDZ and LIM domain protein 4	Total body fat percentage change	0.0237	1
P50479	PDZ and LIM domain protein 4	Total lean body mass (kg) change	-0.0306	1
P19021	Peptidyl-glycine alpha-amidating monooxygenase	Total lean body mass (kg) change	0.0276	1
P19021	Peptidyl-glycine alpha-amidating monooxygenase	Total body fat percentage change	-0.0363	1
P19021	Peptidyl-glycine alpha-amidating monooxygenase	Total body weight (kg) change	0.0193	1
P45877	Peptidyl-prolyl cis-trans isomerase C	Total body weight (kg) change	0.126	0.00435
P45877	Peptidyl-prolyl cis-trans isomerase C	Total lean body mass (kg) change	0.0297	0.475
P45877	Peptidyl-prolyl cis-trans isomerase C	Total body fat percentage change	0.0909	0.0567
Q92626	Peroxidasin homolog	Total body weight (kg) change	0.0628	0.342
Q92626	Peroxidasin homolog	Total lean body mass (kg) change	0.0312	0.905
Q92626	Peroxidasin homolog	Total body fat percentage change	0.0222	0.905
P36871	Phosphoglucomutase-1	Total lean body mass (kg) change	0.0925	0.0782
P36871	Phosphoglucomutase-1	Total body weight (kg) change	0.0599	0.266
P36871	Phosphoglucomutase-1	Total body fat percentage change	-0.0129	0.757
P14555	Phospholipase A2, membrane associated	Total lean body mass (kg) change	0.0456	0.547
P14555	Phospholipase A2, membrane associated	Total body fat percentage change	-0.0688	0.294
P14555	Phospholipase A2, membrane associated	Total body weight (kg) change	-0.0183	0.646
Q8IV08	Phospholipase D3	Total body weight (kg) change	0.0279	0.965
Q8IV08	Phospholipase D3	Total lean body mass (kg) change	-0.0113	0.965
Q8IV08	Phospholipase D3	Total body fat percentage change	0.0484	0.731
O15305	Phosphomannomutase 2	Total body fat percentage change	0.0288	0.977
O15305	Phosphomannomutase 2	Total body weight (kg) change	0.0395	0.96
O15305	Phosphomannomutase 2	Total lean body mass (kg) change	0.01	0.977
P36955	Pigment epithelium-derived factor	Total body weight (kg) change	0.0981	0.0401
P36955	Pigment epithelium-derived factor	Total lean body mass (kg) change	0.0275	0.508
P36955	Pigment epithelium-derived factor	Total body fat percentage change	0.0956	0.0423
P13796	Plastin-2	Total body fat percentage change	-0.0178	1
P13796	Plastin-2	Total lean body mass (kg) change	-0.00263	1
P13796	Plastin-2	Total body weight (kg) change	-0.0371	1
Q5VY43	Platelet endothelial aggregation receptor 1	Total body fat percentage change	-0.0368	1
Q5VY43	Platelet endothelial aggregation receptor 1	Total lean body mass (kg) change	-0.0257	1
Q5VY43	Platelet endothelial aggregation receptor 1	Total body weight (kg) change	-0.0312	1
P07359	Platelet glycoprotein Ib alpha chain	Total body fat percentage change	-0.0262	0.529
P07359	Platelet glycoprotein Ib alpha chain	Total lean body mass (kg) change	-0.0628	0.262
P07359	Platelet glycoprotein Ib alpha chain	Total body weight (kg) change	-0.078	0.149
Q13093	Platelet-activating factor acetylhydrolase	Total body fat percentage change	-0.0205	1
Q13093	Platelet-activating factor acetylhydrolase	Total lean body mass (kg) change	-0.0311	1
Q13093	Platelet-activating factor acetylhydrolase	Total body weight (kg) change	-0.0342	1
Q9NRA1	Platelet-derived growth factor C	Total lean body mass (kg) change	0.0678	0.308
Q9NRA1	Platelet-derived growth factor C	Total body weight (kg) change	0.039	0.653
Q9NRA1	Platelet-derived growth factor C	Total body fat percentage change	0.0229	0.653
Q9Y4D7	Plexin-D1	Total body weight (kg) change	0.0666	0.28
Q9Y4D7	Plexin-D1	Total lean body mass (kg) change	0.0375	0.733
Q9Y4D7	Plexin-D1	Total body fat percentage change	0.0253	0.733
P01833	Polymeric immunoglobulin receptor	Total body weight (kg) change	0.156	0.000239
P01833	Polymeric immunoglobulin receptor	Total lean body mass (kg) change	0.0575	0.167
P01833	Polymeric immunoglobulin receptor	Total body fat percentage change	0.0974	0.0379
Q8N428	Polypeptide N-acetylgalactosaminyltransferase 16	Total body weight (kg) change	0.0211	1
Q8N428	Polypeptide N-acetylgalactosaminyltransferase 16	Total lean body mass (kg) change	-0.0276	1
Q8N428	Polypeptide N-acetylgalactosaminyltransferase 16	Total body fat percentage change	0.00902	1
P0CG48	PolyUbiquitin K63-linked	Total body fat percentage change	0.0136	1
P0CG48	PolyUbiquitin K63-linked	Total body weight (kg) change	0.0284	1
P0CG48	PolyUbiquitin K63-linked	Total lean body mass (kg) change	0.00722	1
Q99471	Prefoldin subunit 5	Total lean body mass (kg) change	0.0218	1
Q99471	Prefoldin subunit 5	Total body weight (kg) change	0.00327	1
Q99471	Prefoldin subunit 5	Total body fat percentage change	0.0119	1
Q9H3G5	Probable serine carboxypeptidase CPVL	Total lean body mass (kg) change	0.0188	1
Q9H3G5	Probable serine carboxypeptidase CPVL	Total body weight (kg) change	0.00929	1
Q9H3G5	Probable serine carboxypeptidase CPVL	Total body fat percentage change	0.00702	1
Q15113	Procollagen C-endopeptidase enhancer 1	Total lean body mass (kg) change	0.0712	0.259
Q15113	Procollagen C-endopeptidase enhancer 1	Total body weight (kg) change	0.0348	0.382
Q15113	Procollagen C-endopeptidase enhancer 1	Total body fat percentage change	-0.0569	0.341
O00469	Procollagen-lysine,2-oxoglutarate 5-dioxygenase 2	Total body fat percentage change	0.0639	0.247
O00469	Procollagen-lysine,2-oxoglutarate 5-dioxygenase 2	Total body weight (kg) change	0.0959	0.0472
O00469	Procollagen-lysine,2-oxoglutarate 5-dioxygenase 2	Total lean body mass (kg) change	0.0452	0.277
P01210	Proenkephalin-A	Total body weight (kg) change	0.141	0.00106
P01210	Proenkephalin-A	Total lean body mass (kg) change	0.0731	0.157
P01210	Proenkephalin-A	Total body fat percentage change	0.072	0.157
P12273	Prolactin-inducible protein	Total body fat percentage change	-0.0315	1
P12273	Prolactin-inducible protein	Total body weight (kg) change	-0.0306	1
P12273	Prolactin-inducible protein	Total lean body mass (kg) change	-0.039	1
P51888	Prolargin	Total body fat percentage change	-0.118	0.0128
P51888	Prolargin	Total lean body mass (kg) change	-0.0153	0.712
P51888	Prolargin	Total body weight (kg) change	-0.0939	0.0358
Q12884	Prolyl endopeptidase FAP	Total body weight (kg) change	0.17	4.98e-05
Q12884	Prolyl endopeptidase FAP	Total lean body mass (kg) change	0.122	0.00631
Q12884	Prolyl endopeptidase FAP	Total body fat percentage change	0.0864	0.0372
P12872	Promotilin	Total body fat percentage change	-0.00622	1
P12872	Promotilin	Total body weight (kg) change	0.0115	1
P12872	Promotilin	Total lean body mass (kg) change	0.0104	1
P07602	Prosaposin	Total body fat percentage change	0.0443	0.572
P07602	Prosaposin	Total body weight (kg) change	-0.00153	0.969
P07602	Prosaposin	Total lean body mass (kg) change	-0.0628	0.392
Q1L6U9	Prostate-associated microseminoprotein	Total body weight (kg) change	0.0731	0.131
Q1L6U9	Prostate-associated microseminoprotein	Total body fat percentage change	0.107	0.0293
Q1L6U9	Prostate-associated microseminoprotein	Total lean body mass (kg) change	-0.0644	0.131
P28066	Proteasome subunit alpha type-5	Total body weight (kg) change	0.0223	1
P28066	Proteasome subunit alpha type-5	Total body fat percentage change	-0.0113	1
P28066	Proteasome subunit alpha type-5	Total lean body mass (kg) change	0.0081	1
P15036	Protein C-ets-2	Total body fat percentage change	0.055	0.557
P15036	Protein C-ets-2	Total body weight (kg) change	-0.00179	0.964
P15036	Protein C-ets-2	Total lean body mass (kg) change	-0.0472	0.557
O75629	Protein CREG1	Total body fat percentage change	0.0196	0.638
O75629	Protein CREG1	Total lean body mass (kg) change	0.0636	0.379
O75629	Protein CREG1	Total body weight (kg) change	0.0566	0.379
P80370	Protein delta homolog 1	Total body weight (kg) change	0.212	2.03e-07
P80370	Protein delta homolog 1	Total lean body mass (kg) change	0.0803	0.0529
P80370	Protein delta homolog 1	Total body fat percentage change	0.138	0.00171
Q96JJ7	Protein disulfide-isomerase TMX3	Total lean body mass (kg) change	-0.00514	1
Q96JJ7	Protein disulfide-isomerase TMX3	Total body weight (kg) change	-0.0214	1
Q96JJ7	Protein disulfide-isomerase TMX3	Total body fat percentage change	-0.0213	1
A8MVW0	Protein FAM171A2	Total body fat percentage change	0.0181	1
A8MVW0	Protein FAM171A2	Total body weight (kg) change	-0.000468	1
A8MVW0	Protein FAM171A2	Total lean body mass (kg) change	-0.0142	1
Q8N128	Protein FAM177A1	Total body weight (kg) change	0.0265	1
Q8N128	Protein FAM177A1	Total lean body mass (kg) change	0.0125	1
Q8N128	Protein FAM177A1	Total body fat percentage change	-0.00356	1
P58499	Protein FAM3B	Total body weight (kg) change	0.0143	1
P58499	Protein FAM3B	Total body fat percentage change	0.0218	1
P58499	Protein FAM3B	Total lean body mass (kg) change	-0.0208	1
P78504	Protein jagged-1	Total body fat percentage change	-0.0173	1
P78504	Protein jagged-1	Total body weight (kg) change	-0.000999	1
P78504	Protein jagged-1	Total lean body mass (kg) change	-0.00848	1
Q92832	Protein kinase C-binding protein NELL1	Total body weight (kg) change	0.0216	1
Q92832	Protein kinase C-binding protein NELL1	Total lean body mass (kg) change	0.000186	1
Q92832	Protein kinase C-binding protein NELL1	Total body fat percentage change	-0.00757	1
Q6P5S2	Protein LEG1 homolog	Total body fat percentage change	-0.0309	1
Q6P5S2	Protein LEG1 homolog	Total body weight (kg) change	-0.0238	1
Q6P5S2	Protein LEG1 homolog	Total lean body mass (kg) change	-0.029	1
P80511	Protein S100-A12	Total lean body mass (kg) change	0.0208	1
P80511	Protein S100-A12	Total body fat percentage change	0.00276	1
P80511	Protein S100-A12	Total body weight (kg) change	-0.0207	1
O60704	Protein-tyrosine sulfotransferase 2	Total body fat percentage change	-0.0478	0.749
O60704	Protein-tyrosine sulfotransferase 2	Total lean body mass (kg) change	0.00777	0.99
O60704	Protein-tyrosine sulfotransferase 2	Total body weight (kg) change	-0.0271	0.99
O95825	Quinone oxidoreductase-like protein 1	Total body weight (kg) change	0.155	0.000254
O95825	Quinone oxidoreductase-like protein 1	Total lean body mass (kg) change	0.151	0.000497
O95825	Quinone oxidoreductase-like protein 1	Total body fat percentage change	0.0255	0.539
P31751	RAC-beta serine/threonine-protein kinase	Total lean body mass (kg) change	0.065	0.355
P31751	RAC-beta serine/threonine-protein kinase	Total body weight (kg) change	0.0342	0.783
P31751	RAC-beta serine/threonine-protein kinase	Total body fat percentage change	-0.0128	0.783
P52306	Rap1 GTPase-GDP dissociation stimulator 1	Total body weight (kg) change	0.055	0.499
P52306	Rap1 GTPase-GDP dissociation stimulator 1	Total lean body mass (kg) change	0.0185	0.868
P52306	Rap1 GTPase-GDP dissociation stimulator 1	Total body fat percentage change	0.0325	0.868
P51159	Ras-related protein Rab-27A	Total body weight (kg) change	0.0542	0.521
P51159	Ras-related protein Rab-27A	Total lean body mass (kg) change	0.0103	0.805
P51159	Ras-related protein Rab-27A	Total body fat percentage change	0.0447	0.566
Q13636	Ras-related protein Rab-31	Total lean body mass (kg) change	0.0324	1
Q13636	Ras-related protein Rab-31	Total body weight (kg) change	0.0161	1
Q13636	Ras-related protein Rab-31	Total body fat percentage change	-0.00923	1
Q15286	Ras-related protein Rab-35	Total lean body mass (kg) change	0.0257	1
Q15286	Ras-related protein Rab-35	Total body weight (kg) change	0.0183	1
Q15286	Ras-related protein Rab-35	Total body fat percentage change	0.002	1
P62070	Ras-related protein R-Ras2	Total body weight (kg) change	0.00171	1
P62070	Ras-related protein R-Ras2	Total body fat percentage change	0.0376	1
P62070	Ras-related protein R-Ras2	Total lean body mass (kg) change	-0.0274	1
O00559	Receptor-binding cancer antigen expressed on SiSo cells	Total body fat percentage change	-0.0213	1
O00559	Receptor-binding cancer antigen expressed on SiSo cells	Total body weight (kg) change	0.0178	1
O00559	Receptor-binding cancer antigen expressed on SiSo cells	Total lean body mass (kg) change	0.0146	1
Q12913	Receptor-type tyrosine-protein phosphatase eta	Total body weight (kg) change	0.0927	0.0392
Q12913	Receptor-type tyrosine-protein phosphatase eta	Total lean body mass (kg) change	-0.00718	0.863
Q12913	Receptor-type tyrosine-protein phosphatase eta	Total body fat percentage change	0.127	0.00671
Q6UW15	Regenerating islet-derived protein 3-gamma	Total lean body mass (kg) change	0.00439	1
Q6UW15	Regenerating islet-derived protein 3-gamma	Total body weight (kg) change	-0.0193	1
Q6UW15	Regenerating islet-derived protein 3-gamma	Total body fat percentage change	-0.0346	1
P15927	Replication protein A 32 kDa subunit	Total body weight (kg) change	0.0744	0.184
P15927	Replication protein A 32 kDa subunit	Total lean body mass (kg) change	0.0532	0.361
P15927	Replication protein A 32 kDa subunit	Total body fat percentage change	0.0557	0.361
Q96B86	Repulsive guidance molecule A	Total lean body mass (kg) change	0.0428	0.909
Q96B86	Repulsive guidance molecule A	Total body weight (kg) change	0.0218	0.916
Q96B86	Repulsive guidance molecule A	Total body fat percentage change	-0.0309	0.916
Q99969	Retinoic acid receptor responder protein 2	Total body weight (kg) change	0.0897	0.0712
Q99969	Retinoic acid receptor responder protein 2	Total lean body mass (kg) change	0.0544	0.379
Q99969	Retinoic acid receptor responder protein 2	Total body fat percentage change	0.0392	0.379
Q6NW40	RGM domain family member B	Total body weight (kg) change	0.0187	1
Q6NW40	RGM domain family member B	Total lean body mass (kg) change	-0.011	1
Q6NW40	RGM domain family member B	Total body fat percentage change	-0.00418	1
Q7Z6I6	Rho GTPase-activating protein 30	Total body weight (kg) change	0.0668	0.278
Q7Z6I6	Rho GTPase-activating protein 30	Total lean body mass (kg) change	0.0604	0.291
Q7Z6I6	Rho GTPase-activating protein 30	Total body fat percentage change	0.0369	0.374
P62745	Rho-related GTP-binding protein RhoB	Total body weight (kg) change	0.00462	1
P62745	Rho-related GTP-binding protein RhoB	Total body fat percentage change	0.055	0.557
P62745	Rho-related GTP-binding protein RhoB	Total lean body mass (kg) change	-0.0273	1
P07998	Ribonuclease pancreatic	Total body fat percentage change	0.00291	1
P07998	Ribonuclease pancreatic	Total body weight (kg) change	0.0184	1
P07998	Ribonuclease pancreatic	Total lean body mass (kg) change	0.0102	1
P23443	Ribosomal protein S6 kinase beta-1	Total body weight (kg) change	0.0365	0.681
P23443	Ribosomal protein S6 kinase beta-1	Total body fat percentage change	0.0511	0.658
P23443	Ribosomal protein S6 kinase beta-1	Total lean body mass (kg) change	-0.0397	0.681
Q9HC36	rRNA methyltransferase 3, mitochondrial	Total lean body mass (kg) change	0.0731	0.235
Q9HC36	rRNA methyltransferase 3, mitochondrial	Total body weight (kg) change	-0.00583	0.884
Q9HC36	rRNA methyltransferase 3, mitochondrial	Total body fat percentage change	-0.0444	0.572
Q9BXY4	R-spondin-3	Total body weight (kg) change	-0.00609	1
Q9BXY4	R-spondin-3	Total body weight (kg) change	-0.0239	0.966
Q9BXY4	R-spondin-3	Total lean body mass (kg) change	-0.0292	0.966
Q9BXY4	R-spondin-3	Total lean body mass (kg) change	-0.0429	0.907
Q9BXY4	R-spondin-3	Total body fat percentage change	-0.0139	1
Q9BXY4	R-spondin-3	Total body fat percentage change	-0.0455	0.823
P02810	Salivary acidic proline-rich phosphoprotein 1/2	Total body fat percentage change	-0.00157	1
P02810	Salivary acidic proline-rich phosphoprotein 1/2	Total lean body mass (kg) change	0.0438	0.879
P02810	Salivary acidic proline-rich phosphoprotein 1/2	Total body weight (kg) change	-0.00911	1
Q96GP6	Scavenger receptor class F member 2	Total body weight (kg) change	-0.0195	1
Q96GP6	Scavenger receptor class F member 2	Total lean body mass (kg) change	-0.0238	1
Q96GP6	Scavenger receptor class F member 2	Total body fat percentage change	-0.00759	1
Q6FHJ7	Secreted frizzled-related protein 4	Total body weight (kg) change	0.18	1.44e-05
Q6FHJ7	Secreted frizzled-related protein 4	Total lean body mass (kg) change	0.0408	0.326
Q6FHJ7	Secreted frizzled-related protein 4	Total body fat percentage change	0.134	0.00239
Q9NS98	Semaphorin-3G	Total lean body mass (kg) change	0.0127	1
Q9NS98	Semaphorin-3G	Total body weight (kg) change	-0.00313	1
Q9NS98	Semaphorin-3G	Total body fat percentage change	-0.0148	1
Q9H3T3	Semaphorin-6B	Total body weight (kg) change	0.0373	1
Q9H3T3	Semaphorin-6B	Total lean body mass (kg) change	-0.0117	1
Q9H3T3	Semaphorin-6B	Total body fat percentage change	0.0292	1
Q02383	Semenogelin-2	Total body weight (kg) change	0.222	4.98e-08
Q02383	Semenogelin-2	Total lean body mass (kg) change	0.116	0.0104
Q02383	Semenogelin-2	Total body fat percentage change	0.113	0.0104
Q6UWY2	Serine protease 57	Total body fat percentage change	-0.0382	0.358
Q6UWY2	Serine protease 57	Total body weight (kg) change	-0.0617	0.307
Q6UWY2	Serine protease 57	Total lean body mass (kg) change	-0.0679	0.307
Q9NQ38	Serine protease inhibitor Kazal-type 5	Total body weight (kg) change	-0.0242	1
Q9NQ38	Serine protease inhibitor Kazal-type 5	Total lean body mass (kg) change	-0.0271	1
Q9NQ38	Serine protease inhibitor Kazal-type 5	Total body fat percentage change	-0.0195	1
O75716	Serine/threonine-protein kinase 16	Total body fat percentage change	0.0115	1
O75716	Serine/threonine-protein kinase 16	Total lean body mass (kg) change	0.0148	1
O75716	Serine/threonine-protein kinase 16	Total body weight (kg) change	0.00776	1
Q86U17	Serpin A11	Total lean body mass (kg) change	-0.0121	0.771
Q86U17	Serpin A11	Total body fat percentage change	-0.0817	0.0978
Q86U17	Serpin A11	Total body weight (kg) change	-0.0978	0.0411
P0DJI8	Serum amyloid A-1 protein	Total body weight (kg) change	0.0827	0.113
P0DJI8	Serum amyloid A-1 protein	Total body fat percentage change	0.0723	0.165
P0DJI8	Serum amyloid A-1 protein	Total lean body mass (kg) change	0.005	0.904
P0DJI9	Serum amyloid A-2 protein	Total body weight (kg) change	0.0859	0.0923
P0DJI9	Serum amyloid A-2 protein	Total body fat percentage change	0.0677	0.206
P0DJI9	Serum amyloid A-2 protein	Total lean body mass (kg) change	0.0132	0.751
P10768	S-formylglutathione hydrolase	Total body fat percentage change	0.0274	1
P10768	S-formylglutathione hydrolase	Total lean body mass (kg) change	0.0294	1
P10768	S-formylglutathione hydrolase	Total body weight (kg) change	0.0169	1
O14796	SH2 domain-containing protein 1B	Total body fat percentage change	-0.0288	0.979
O14796	SH2 domain-containing protein 1B	Total lean body mass (kg) change	0.0601	0.448
O14796	SH2 domain-containing protein 1B	Total body weight (kg) change	0.026	0.979
Q8N5H7	SH2 domain-containing protein 3C	Total lean body mass (kg) change	0.0474	0.763
Q8N5H7	SH2 domain-containing protein 3C	Total body weight (kg) change	-0.0253	0.763
Q8N5H7	SH2 domain-containing protein 3C	Total body fat percentage change	-0.0469	0.763
Q96PQ1	Sialic acid-binding Ig-like lectin 12	Total body weight (kg) change	0.0226	1
Q96PQ1	Sialic acid-binding Ig-like lectin 12	Total lean body mass (kg) change	-0.000994	1
Q96PQ1	Sialic acid-binding Ig-like lectin 12	Total body fat percentage change	0.0364	1
Q8IX30	Signal peptide, CUB and EGF-like domain-containing protein 3	Total body fat percentage change	-0.0246	0.555
Q8IX30	Signal peptide, CUB and EGF-like domain-containing protein 3	Total body weight (kg) change	-0.0851	0.0644
Q8IX30	Signal peptide, CUB and EGF-like domain-containing protein 3	Total lean body mass (kg) change	-0.0974	0.0568
P37108	Signal recognition particle 14 kDa protein	Total body fat percentage change	-0.00195	1
P37108	Signal recognition particle 14 kDa protein	Total body weight (kg) change	0.00105	1
P37108	Signal recognition particle 14 kDa protein	Total lean body mass (kg) change	-0.00314	1
Q9H5Y7	SLIT and NTRK-like protein 6	Total body fat percentage change	-0.0603	0.292
Q9H5Y7	SLIT and NTRK-like protein 6	Total lean body mass (kg) change	-0.0574	0.292
Q9H5Y7	SLIT and NTRK-like protein 6	Total body weight (kg) change	-0.0891	0.0742
O75094	Slit homolog 3 protein	Total body fat percentage change	-0.0619	0.397
O75094	Slit homolog 3 protein	Total lean body mass (kg) change	-0.0176	0.672
O75094	Slit homolog 3 protein	Total body weight (kg) change	-0.0599	0.397
Q8N695	Sodium-coupled monocarboxylate transporter 1	Total lean body mass (kg) change	0.0508	0.638
Q8N695	Sodium-coupled monocarboxylate transporter 1	Total body weight (kg) change	0.0496	0.638
Q8N695	Sodium-coupled monocarboxylate transporter 1	Total body fat percentage change	0.0122	0.769
Q9H4F8	SPARC-related modular calcium-binding protein 1	Total lean body mass (kg) change	-0.0296	0.477
Q9H4F8	SPARC-related modular calcium-binding protein 1	Total body fat percentage change	-0.129	0.0036
Q9H4F8	SPARC-related modular calcium-binding protein 1	Total body weight (kg) change	-0.14	0.00125
Q9H3U7	SPARC-related modular calcium-binding protein 2	Total body weight (kg) change	0.104	0.0262
Q9H3U7	SPARC-related modular calcium-binding protein 2	Total lean body mass (kg) change	0.0793	0.112
Q9H3U7	SPARC-related modular calcium-binding protein 2	Total body fat percentage change	0.0405	0.329
Q15506	Sperm surface protein Sp17	Total body weight (kg) change	0.00297	1
Q15506	Sperm surface protein Sp17	Total body fat percentage change	0.0113	1
Q15506	Sperm surface protein Sp17	Total lean body mass (kg) change	-0.0243	1
Q9BUD6	Spondin-2	Total body weight (kg) change	0.0402	0.935
Q9BUD6	Spondin-2	Total lean body mass (kg) change	-0.00267	1
Q9BUD6	Spondin-2	Total body fat percentage change	0.0111	1
Q9UBI4	Stomatin-like protein 1	Total body weight (kg) change	-0.00199	1
Q9UBI4	Stomatin-like protein 1	Total lean body mass (kg) change	-0.0447	0.845
Q9UBI4	Stomatin-like protein 1	Total body fat percentage change	0.0147	1
Q9BYN0	Sulfiredoxin-1	Total body weight (kg) change	0.0326	1
Q9BYN0	Sulfiredoxin-1	Total lean body mass (kg) change	0.0322	1
Q9BYN0	Sulfiredoxin-1	Total body fat percentage change	0.0174	1
P0DMM9	Sulfotransferase 1A3	Total body weight (kg) change	0.0479	0.683
P0DMM9	Sulfotransferase 1A3	Total body fat percentage change	0.0482	0.683
P0DMM9	Sulfotransferase 1A3	Total lean body mass (kg) change	-0.00153	0.971
Q4LDE5	Sushi, von Willebrand factor type A, EGF and pentraxin domain-containing protein 1	Total lean body mass (kg) change	0.0743	0.22
Q4LDE5	Sushi, von Willebrand factor type A, EGF and pentraxin domain-containing protein 1	Total body weight (kg) change	0.0115	0.772
Q4LDE5	Sushi, von Willebrand factor type A, EGF and pentraxin domain-containing protein 1	Total body fat percentage change	-0.0596	0.302
O15533	Tapasin	Total body fat percentage change	0.0435	0.883
O15533	Tapasin	Total body weight (kg) change	0.0352	0.883
O15533	Tapasin	Total lean body mass (kg) change	0.00177	0.966
P13686	Tartrate-resistant acid phosphatase type 5	Total body fat percentage change	0.0554	0.545
P13686	Tartrate-resistant acid phosphatase type 5	Total body weight (kg) change	0.0224	0.888
P13686	Tartrate-resistant acid phosphatase type 5	Total lean body mass (kg) change	-0.0318	0.888
Q8N6K0	Testis-expressed sequence 29 protein	Total body weight (kg) change	0.0494	0.642
Q8N6K0	Testis-expressed sequence 29 protein	Total lean body mass (kg) change	0.0122	0.768
Q8N6K0	Testis-expressed sequence 29 protein	Total body fat percentage change	0.046	0.642
Q16762	Thiosulfate sulfurtransferase	Total body weight (kg) change	-0.00913	1
Q16762	Thiosulfate sulfurtransferase	Total body fat percentage change	0.011	1
Q16762	Thiosulfate sulfurtransferase	Total lean body mass (kg) change	-0.0453	0.827
Q9NS62	Thrombospondin type-1 domain-containing protein 1	Total body weight (kg) change	0.0645	0.313
Q9NS62	Thrombospondin type-1 domain-containing protein 1	Total lean body mass (kg) change	0.0125	0.763
Q9NS62	Thrombospondin type-1 domain-containing protein 1	Total body fat percentage change	0.0588	0.313
P35442	Thrombospondin-2	Total lean body mass (kg) change	0.0164	1
P35442	Thrombospondin-2	Total body fat percentage change	-0.0536	0.589
P35442	Thrombospondin-2	Total body weight (kg) change	-0.0156	1
P49746	Thrombospondin-3	Total body weight (kg) change	0.195	2.07e-06
P49746	Thrombospondin-3	Total lean body mass (kg) change	0.156	0.000308
P49746	Thrombospondin-3	Total body fat percentage change	0.0673	0.105
P35443	Thrombospondin-4	Total body weight (kg) change	0.225	2.95e-08
P35443	Thrombospondin-4	Total lean body mass (kg) change	0.0876	0.0346
P35443	Thrombospondin-4	Total body fat percentage change	0.15	0.000572
P48307	Tissue factor pathway inhibitor 2	Total body weight (kg) change	0.0424	0.862
P48307	Tissue factor pathway inhibitor 2	Total body fat percentage change	0.0215	1
P48307	Tissue factor pathway inhibitor 2	Total lean body mass (kg) change	0.00313	1
O60602	Toll-like receptor 5	Total body fat percentage change	-0.00704	1
O60602	Toll-like receptor 5	Total body weight (kg) change	0.00526	1
O60602	Toll-like receptor 5	Total lean body mass (kg) change	0.00138	1
O43715	TP53-regulated inhibitor of apoptosis 1	Total body fat percentage change	-0.0252	1
O43715	TP53-regulated inhibitor of apoptosis 1	Total lean body mass (kg) change	0.0326	1
O43715	TP53-regulated inhibitor of apoptosis 1	Total body weight (kg) change	0.0289	1
P02786	Transferrin receptor protein 1	Total body fat percentage change	-0.0353	1
P02786	Transferrin receptor protein 1	Total lean body mass (kg) change	0.0279	1
P02786	Transferrin receptor protein 1	Total body weight (kg) change	-0.0202	1
Q03167	Transforming growth factor beta receptor type 3	Total body fat percentage change	-0.046	0.803
Q03167	Transforming growth factor beta receptor type 3	Total lean body mass (kg) change	-0.0228	0.921
Q03167	Transforming growth factor beta receptor type 3	Total body weight (kg) change	-0.0293	0.921
Q15582	Transforming growth factor-beta-induced protein ig-h3	Total body weight (kg) change	-0.0138	0.738
Q15582	Transforming growth factor-beta-induced protein ig-h3	Total body fat percentage change	0.0373	0.738
Q15582	Transforming growth factor-beta-induced protein ig-h3	Total lean body mass (kg) change	-0.0638	0.372
Q24JP5	Transmembrane protein 132A	Total body fat percentage change	0.00838	1
Q24JP5	Transmembrane protein 132A	Total body weight (kg) change	-0.0207	1
Q24JP5	Transmembrane protein 132A	Total lean body mass (kg) change	-0.0467	0.781
Q6UWD8	Transmembrane protein C16orf54	Total body weight (kg) change	0.0328	1
Q6UWD8	Transmembrane protein C16orf54	Total lean body mass (kg) change	0.0288	1
Q6UWD8	Transmembrane protein C16orf54	Total body fat percentage change	-0.0107	1
P04155	Trefoil factor 1	Total body fat percentage change	-0.0103	1
P04155	Trefoil factor 1	Total body weight (kg) change	-0.00648	1
P04155	Trefoil factor 1	Total lean body mass (kg) change	-0.0383	1
Q03403	Trefoil factor 2	Total body fat percentage change	-0.0611	0.423
Q03403	Trefoil factor 2	Total body weight (kg) change	-0.0382	0.661
Q03403	Trefoil factor 2	Total lean body mass (kg) change	-0.0404	0.661
Q9NZC2	Triggering receptor expressed on myeloid cells 2	Total body weight (kg) change	-0.00318	1
Q9NZC2	Triggering receptor expressed on myeloid cells 2	Total lean body mass (kg) change	-0.0402	0.998
Q9NZC2	Triggering receptor expressed on myeloid cells 2	Total body fat percentage change	0.00304	1
O14717	tRNA (cytosine(38)-C(5))-methyltransferase	Total body fat percentage change	-0.00816	1
O14717	tRNA (cytosine(38)-C(5))-methyltransferase	Total body weight (kg) change	-0.0135	1
O14717	tRNA (cytosine(38)-C(5))-methyltransferase	Total lean body mass (kg) change	-0.0706	0.268
P19429	Troponin I, cardiac muscle	Total body weight (kg) change	0.0816	0.121
P19429	Troponin I, cardiac muscle	Total lean body mass (kg) change	0.0355	0.787
P19429	Troponin I, cardiac muscle	Total body fat percentage change	0.0282	0.787
P07477	Trypsin-1	Total body fat percentage change	-0.0998	0.0324
P07477	Trypsin-1	Total lean body mass (kg) change	-0.0557	0.18
P07477	Trypsin-1	Total body weight (kg) change	-0.111	0.015
P07478	Trypsin-2	Total body fat percentage change	-0.0681	0.303
P07478	Trypsin-2	Total lean body mass (kg) change	-0.00905	0.828
P07478	Trypsin-2	Total body weight (kg) change	-0.0567	0.308
P35030	Trypsin-3	Total lean body mass (kg) change	0.0289	0.487
P35030	Trypsin-3	Total body fat percentage change	-0.0888	0.0975
P35030	Trypsin-3	Total body weight (kg) change	-0.0596	0.268
P23381	Tryptophan--tRNA ligase, cytoplasmic	Total body fat percentage change	0.00514	1
P23381	Tryptophan--tRNA ligase, cytoplasmic	Total lean body mass (kg) change	0.0101	1
P23381	Tryptophan--tRNA ligase, cytoplasmic	Total body weight (kg) change	-0.00345	1
Q8NG68	Tubulin--tyrosine ligase	Total body weight (kg) change	0.0346	1
Q8NG68	Tubulin--tyrosine ligase	Total lean body mass (kg) change	0.00538	1
Q8NG68	Tubulin--tyrosine ligase	Total body fat percentage change	0.00529	1
Q9GZM7	Tubulointerstitial nephritis antigen-like	Total body fat percentage change	-0.057	0.169
Q9GZM7	Tubulointerstitial nephritis antigen-like	Total lean body mass (kg) change	-0.0757	0.161
Q9GZM7	Tubulointerstitial nephritis antigen-like	Total body weight (kg) change	-0.0766	0.161
P08138	Tumor necrosis factor receptor superfamily member 16	Total body fat percentage change	-0.0546	0.57
P08138	Tumor necrosis factor receptor superfamily member 16	Total body weight (kg) change	-0.0104	1
P08138	Tumor necrosis factor receptor superfamily member 16	Total lean body mass (kg) change	-0.0139	1
Q9NS68	Tumor necrosis factor receptor superfamily member 19	Total body weight (kg) change	-8.31e-05	1
Q9NS68	Tumor necrosis factor receptor superfamily member 19	Total lean body mass (kg) change	-0.0273	1
Q9NS68	Tumor necrosis factor receptor superfamily member 19	Total body fat percentage change	-0.00155	1
P19438	Tumor necrosis factor receptor superfamily member 1A	Total body weight (kg) change	0.0601	0.393
P19438	Tumor necrosis factor receptor superfamily member 1A	Total body fat percentage change	0.0565	0.393
P19438	Tumor necrosis factor receptor superfamily member 1A	Total lean body mass (kg) change	-0.0109	0.793
P20333	Tumor necrosis factor receptor superfamily member 1B	Total body fat percentage change	0.00962	1
P20333	Tumor necrosis factor receptor superfamily member 1B	Total body fat percentage change	-0.0277	1
P20333	Tumor necrosis factor receptor superfamily member 1B	Total body weight (kg) change	0.00792	1
P20333	Tumor necrosis factor receptor superfamily member 1B	Total body weight (kg) change	-0.00773	1
P20333	Tumor necrosis factor receptor superfamily member 1B	Total lean body mass (kg) change	-0.0167	1
P20333	Tumor necrosis factor receptor superfamily member 1B	Total lean body mass (kg) change	-0.0206	1
P43489	Tumor necrosis factor receptor superfamily member 4	Total lean body mass (kg) change	0.0551	0.556
P43489	Tumor necrosis factor receptor superfamily member 4	Total body weight (kg) change	0.0427	0.567
P43489	Tumor necrosis factor receptor superfamily member 4	Total body fat percentage change	0.0124	0.765
Q9GZX9	Twisted gastrulation protein homolog 1	Total body weight (kg) change	0.0354	1
Q9GZX9	Twisted gastrulation protein homolog 1	Total lean body mass (kg) change	0.014	1
Q9GZX9	Twisted gastrulation protein homolog 1	Total body fat percentage change	0.0278	1
P42685	Tyrosine-protein kinase FRK	Total body weight (kg) change	0.0488	0.44
P42685	Tyrosine-protein kinase FRK	Total body fat percentage change	0.0903	0.0892
P42685	Tyrosine-protein kinase FRK	Total lean body mass (kg) change	-0.0202	0.628
P35590	Tyrosine-protein kinase receptor Tie-1, soluble	Total body weight (kg) change	0.0871	0.0843
P35590	Tyrosine-protein kinase receptor Tie-1, soluble	Total body fat percentage change	0.0772	0.125
P35590	Tyrosine-protein kinase receptor Tie-1, soluble	Total lean body mass (kg) change	0.0126	0.761
P54577	Tyrosine--tRNA ligase, cytoplasmic	Total body weight (kg) change	0.0251	0.979
P54577	Tyrosine--tRNA ligase, cytoplasmic	Total body fat percentage change	0.0408	0.979
P54577	Tyrosine--tRNA ligase, cytoplasmic	Total lean body mass (kg) change	-0.0348	0.979
P62837	Ubiquitin-conjugating enzyme E2 D2	Total lean body mass (kg) change	0.00824	1
P62837	Ubiquitin-conjugating enzyme E2 D2	Total body fat percentage change	-0.0269	1
P62837	Ubiquitin-conjugating enzyme E2 D2	Total body weight (kg) change	-0.0337	1
P61077	Ubiquitin-conjugating enzyme E2 D3	Total lean body mass (kg) change	0.0338	1
P61077	Ubiquitin-conjugating enzyme E2 D3	Total body weight (kg) change	0.0297	1
P61077	Ubiquitin-conjugating enzyme E2 D3	Total body fat percentage change	0.00784	1
Q7Z7M8	UDP-GlcNAc:betaGal beta-1,3-N-acetylglucosaminyltransferase 8	Total body weight (kg) change	0.016	1
Q7Z7M8	UDP-GlcNAc:betaGal beta-1,3-N-acetylglucosaminyltransferase 8	Total lean body mass (kg) change	-0.00621	1
Q7Z7M8	UDP-GlcNAc:betaGal beta-1,3-N-acetylglucosaminyltransferase 8	Total body fat percentage change	0.0147	1
Q9HB07	UPF0160 protein MYG1, mitochondrial	Total body weight (kg) change	0.0164	1
Q9HB07	UPF0160 protein MYG1, mitochondrial	Total lean body mass (kg) change	0.00327	1
Q9HB07	UPF0160 protein MYG1, mitochondrial	Total body fat percentage change	0.0157	1
P00749	Urokinase-type plasminogen activator	Total body fat percentage change	-0.0132	1
P00749	Urokinase-type plasminogen activator	Total body weight (kg) change	0.00907	1
P00749	Urokinase-type plasminogen activator	Total lean body mass (kg) change	-0.00805	1
Q9UK41	Vacuolar protein sorting-associated protein 28 homolog	Total lean body mass (kg) change	0.0723	0.244
Q9UK41	Vacuolar protein sorting-associated protein 28 homolog	Total body weight (kg) change	0.0198	1
Q9UK41	Vacuolar protein sorting-associated protein 28 homolog	Total body fat percentage change	-0.0119	1
Q9UBQ0	Vacuolar protein sorting-associated protein 29	Total lean body mass (kg) change	0.0906	0.0869
Q9UBQ0	Vacuolar protein sorting-associated protein 29	Total body weight (kg) change	0.0607	0.253
Q9UBQ0	Vacuolar protein sorting-associated protein 29	Total body fat percentage change	-0.0142	0.733
P15692	Vascular endothelial growth factor A	Total body weight (kg) change	0.0343	1
P15692	Vascular endothelial growth factor A	Total body fat percentage change	-0.0174	1
P15692	Vascular endothelial growth factor A	Total lean body mass (kg) change	0.0176	1
P35968	Vascular endothelial growth factor receptor 2	Total body fat percentage change	0.0127	1
P35968	Vascular endothelial growth factor receptor 2	Total lean body mass (kg) change	-0.0164	1
P35968	Vascular endothelial growth factor receptor 2	Total body weight (kg) change	-0.0241	1
O95498	Vascular non-inflammatory molecule 2	Total body fat percentage change	-0.0594	0.457
O95498	Vascular non-inflammatory molecule 2	Total lean body mass (kg) change	0.0453	0.551
O95498	Vascular non-inflammatory molecule 2	Total body weight (kg) change	-0.0291	0.551
Q13303	Voltage-gated potassium channel subunit beta-2	Total body weight (kg) change	0.0136	0.952
Q13303	Voltage-gated potassium channel subunit beta-2	Total body fat percentage change	0.04	0.952
Q13303	Voltage-gated potassium channel subunit beta-2	Total lean body mass (kg) change	-0.0416	0.952
Q9HC57	WAP four-disulfide core domain protein 1	Total body weight (kg) change	-0.00338	1
Q9HC57	WAP four-disulfide core domain protein 1	Total lean body mass (kg) change	-0.0537	0.588
Q9HC57	WAP four-disulfide core domain protein 1	Total body fat percentage change	0.0145	1
Q8TEU8	WAP, Kazal, immunoglobulin, Kunitz and NTR domain-containing protein 2	Total body fat percentage change	-0.056	0.177
Q8TEU8	WAP, Kazal, immunoglobulin, Kunitz and NTR domain-containing protein 2	Total lean body mass (kg) change	-0.083	0.0908
Q8TEU8	WAP, Kazal, immunoglobulin, Kunitz and NTR domain-containing protein 2	Total body weight (kg) change	-0.0879	0.0808
O75083	WD repeat-containing protein 1	Total body fat percentage change	-0.0383	1
O75083	WD repeat-containing protein 1	Total lean body mass (kg) change	0.0358	1
O75083	WD repeat-containing protein 1	Total body weight (kg) change	0.00733	1
Q8NBI6	Xyloside xylosyltransferase 1	Total body weight (kg) change	0.0687	0.251
Q8NBI6	Xyloside xylosyltransferase 1	Total lean body mass (kg) change	0.0102	0.807
Q8NBI6	Xyloside xylosyltransferase 1	Total body fat percentage change	0.0403	0.665
Q12836	Zona pellucida sperm-binding protein 4	Total lean body mass (kg) change	0.0476	0.757
Q12836	Zona pellucida sperm-binding protein 4	Total body weight (kg) change	0.00781	1
Q12836	Zona pellucida sperm-binding protein 4	Total body fat percentage change	-0.0166	1

## Sheet: Supplemental Table 6.
Supplemental Table 6. Pathway enrichment analysis using GO hierarchy among proteins that change with exercise training
Source	Domain	Term ID	FDR q-value	Term_size	Intersection_size	Intersections (Uniprot ID)
GO:CC	extracellular region	GO:0005576	4.27e-18	2283	308	P23280 P58335 P12273 Q9H3U7 Q6P5S2 P24043 P07942 P11047 Q13790 P98160 O15123 Q9UM47 O14786 O00548 Q01638 Q99542 Q9NNX6 P08217 P18065 P23381 P00749 Q08830 Q12884 Q92626 Q14512 Q9HCU0 Q9NS62 P39059 P23396 P35442 P20333 Q9GZZ8 Q13443 Q96I82 P48357 Q15113 A6NI73 Q12841 P00451 P35609 P35443 P49746 O95841 P02461 Q49AH0 Q9UBP4 Q9BQI0 Q9BRK3 Q6Q788 P21757 Q03167 P05413 P15692 P14649 Q2UY09 O60938 Q9BUD6 …
GO:CC	extracellular space	GO:0005615	2.86e-12	1809	249	P23280 P12273 Q9H3U7 Q6P5S2 P07942 P11047 Q13790 P98160 O15123 O14786 Q99542 P08217 P18065 P23381 P00749 Q08830 Q12884 Q92626 Q14512 Q9HCU0 P39059 P23396 Q9GZZ8 Q13443 Q15113 Q12841 P00451 P35609 P35443 O95841 P02461 Q49AH0 Q9UBP4 Q9BQI0 Q9BRK3 Q6Q788 P21757 Q03167 P05413 P15692 P14649 Q2UY09 O60938 Q9BUD6 P15529 Q96CG8 Q6GPI1 P54760 Q14392 P14384 P12277 P06732 P07998 P01588 P07477 Q6WN34 Q9NZA1 …
GO:CC	extracellular matrix	GO:0031012	4.71e-07	380	76	Q9H3U7 P24043 P07942 P11047 P98160 O15123 Q99542 Q08830 Q92626 Q9HCU0 P39059 P35442 Q96I82 Q15113 P35443 P49746 O95841 P02461 Q03167 P15692 Q2UY09 O60938 Q9BUD6 Q96CG8 Q14392 P07477 Q96HD1 Q86TH1 Q9BXN1 Q8N2S1 P12111 P01033 P55083 P84157 P48307 P01009 P23435 Q9GZM7 P36222 Q12805 P09237 P51693 Q15582 Q99972 Q9NT22 P07478 P50895 Q16270 Q99988 P02656 P21810 Q9Y4K0 P07602 Q9H4F8 P07359 P51888 P18075 …
GO:MF	extracellular matrix structural constituent	GO:0005201	4.37952e-06	100	32	P24043 P07942 P11047 P98160 Q92626 P39059 P35442 Q15113 P49746 P02461 Q2UY09 Q96CG8 Q96HD1 Q9BXN1 Q8N2S1 P12111 P55083 P48307 Q9GZM7 P36222 Q12805 Q15582 Q9NT22 Q16270 P21810 P51888 Q03692 Q14314 P02675 P20849 P16112 Q15848
GO:CC	collagen-containing extracellular matrix	GO:0062023	7.00975e-06	296	62	Q9H3U7 P24043 P07942 P11047 P98160 O15123 Q08830 Q92626 P39059 P35442 Q96I82 Q15113 P35443 P49746 O95841 P02461 Q2UY09 Q96CG8 P07477 Q96HD1 Q9BXN1 Q8N2S1 P12111 P01033 P55083 P84157 P01009 P23435 Q9GZM7 Q12805 P51693 Q15582 Q99972 Q9NT22 P50895 Q16270 Q99988 P02656 P21810 Q9Y4K0 P07602 Q9H4F8 P51888 P18075 P36955 O75636 Q4KMG0 P13591 Q9Y625 Q03692 P02647 Q9UBX1 Q14314 Q99969 P02675 O95460 P20849 …
GO:CC	extracellular exosome	GO:0070062	0.00496633	1090	146	P23280 P12273 Q6P5S2 P07942 P11047 P98160 P18065 P23381 P00749 Q92626 Q9HCU0 P39059 P23396 Q13443 Q15113 Q12841 P35609 P35443 O95841 Q9BQI0 Q9BRK3 Q03167 P05413 P14649 Q9BUD6 P15529 P54760 P14384 P12277 P07998 Q9NZA1 Q8IV08 P51159 P14555 P45877 P0CG48 P12111 P01033 Q02383 P15291 P01009 P17900 Q9Y6U3 P54762 P0DJI8 P19021 P13796 P52306 Q13508 Q11201 Q14126 P06280 P01876 P01877 Q9GZM7 P36222 P21964 …
GO:MF	structural molecule activity	GO:0005198	0.00577536	205	43	P24043 P07942 P11047 P98160 Q92626 P39059 P23396 P35442 Q15113 P35609 P49746 P02461 P20807 P14649 Q2UY09 Q96CG8 P54296 Q96HD1 Q9BXN1 Q8N2S1 P12111 P08590 P55083 P48307 P78504 Q9GZM7 P36222 Q12805 Q15582 O14558 Q12797 Q9NT22 Q16270 P21810 P51888 Q03692 Q14314 P08727 O15145 P02675 P20849 P16112 Q15848
GO:CC	extracellular vesicle	GO:1903561	0.00863792	1099	146	P23280 P12273 Q6P5S2 P07942 P11047 P98160 P18065 P23381 P00749 Q92626 Q9HCU0 P39059 P23396 Q13443 Q15113 Q12841 P35609 P35443 O95841 Q9BQI0 Q9BRK3 Q03167 P05413 P14649 Q9BUD6 P15529 P54760 P14384 P12277 P07998 Q9NZA1 Q8IV08 P51159 P14555 P45877 P0CG48 P12111 P01033 Q02383 P15291 P01009 P17900 Q9Y6U3 P54762 P0DJI8 P19021 P13796 P52306 Q13508 Q11201 Q14126 P06280 P01876 P01877 Q9GZM7 P36222 P21964 …
GO:CC	cell surface	GO:0009986	0.00883393	492	79	Q9NPY3 P33151 P58335 Q9UM47 O14786 P43489 Q01638 Q96B86 Q9NNX6 P00749 Q12884 Q14512 Q9HCU0 Q9H4D0 Q9H6X2 Q13443 P48357 A6NI73 P26951 Q9BRK3 P21757 Q03167 P15692 P23443 P15529 Q14392 P14384 P01588 Q15506 P15291 Q96JJ7 Q8N2Q7 O75462 Q12864 Q8IX30 P19021 Q6ZVN8 Q14126 P01876 P01877 P17813 P09237 O00478 Q04609 P19438 P50895 Q13740 P21810 P08571 Q6FHJ7 Q13261 P11717 O95393 Q9NRA1 P07359 P08138 P02786 …
GO:CC	extracellular organelle	GO:0043230	0.00917849	1100	146	P23280 P12273 Q6P5S2 P07942 P11047 P98160 P18065 P23381 P00749 Q92626 Q9HCU0 P39059 P23396 Q13443 Q15113 Q12841 P35609 P35443 O95841 Q9BQI0 Q9BRK3 Q03167 P05413 P14649 Q9BUD6 P15529 P54760 P14384 P12277 P07998 Q9NZA1 Q8IV08 P51159 P14555 P45877 P0CG48 P12111 P01033 Q02383 P15291 P01009 P17900 Q9Y6U3 P54762 P0DJI8 P19021 P13796 P52306 Q13508 Q11201 Q14126 P06280 P01876 P01877 Q9GZM7 P36222 P21964 …
GO:BP	biological adhesion	GO:0022610	0.0182525	783	111	Q9NPY3 P33151 Q9H3U7 P24043 P07942 P11047 O15123 O14786 O00548 Q9NNX6 P08217 P18065 P00749 Q08830 Q12884 Q9NS62 Q9H4D0 Q9H6X2 P39059 P23396 P35442 Q13443 P52799 Q96AP7 P35609 P35443 P49746 P02461 Q9BRK3 P15692 Q2UY09 Q9BUD6 P15529 P54760 Q14392 P01588 Q6NW40 Q96GP6 O95633 P12111 P55083 P15291 P12644 Q8N2Q7 Q12864 P54762 P78504 P0DJI8 P23435 Q14126 Q9Y4D7 P17813 P51693 Q15582 Q9NVD7 Q99972 Q9GZX9 …
GO:BP	cell adhesion	GO:0007155	0.022622	777	110	Q9NPY3 P33151 Q9H3U7 P24043 P07942 P11047 O15123 O14786 O00548 Q9NNX6 P08217 P18065 P00749 Q08830 Q12884 Q9NS62 Q9H4D0 Q9H6X2 P39059 P23396 P35442 Q13443 P52799 Q96AP7 P35609 P35443 P49746 P02461 Q9BRK3 P15692 Q2UY09 Q9BUD6 P15529 P54760 Q14392 P01588 Q6NW40 Q96GP6 O95633 P12111 P55083 P15291 P12644 Q8N2Q7 Q12864 P54762 P78504 P0DJI8 P23435 Q14126 Q9Y4D7 P17813 P51693 Q15582 Q9NVD7 Q99972 Q9GZX9 …
GO:MF	heparin binding	GO:0008201	0.023661	131	31	Q9H3U7 O14786 Q14512 P35442 Q15113 Q12841 P35443 P49746 Q6Q788 Q03167 P15692 P12644 Q9BXY4 Q9H772 P0DJI8 P09237 P51693 O75094 Q16663 O60462 P11362 Q9H4F8 P03951 Q6UWY2 Q92832 P51888 P18075 P05546 O14793 P05164 P04114
GO:BP	angiogenesis	GO:0001525	0.0253075	299	54	P33151 Q9H3U7 P98160 O15123 Q9UM47 O14786 O00548 Q99542 P23381 Q12884 Q14512 P39059 Q9NR61 P35442 P48357 P52799 P35443 O95841 Q03167 P15692 P54760 Q8IZJ1 P15291 P12644 Q9BXY4 P54762 P78504 P36222 Q9Y4D7 P17813 Q15582 O14558 Q13822 Q9NVD7 P16860 P28799 O60462 Q9Y4K0 P11362 P08138 P35590 Q02763 Q9UBU3 P36955 Q9NQ38 P50222 P19174 Q92823 P62745 P01024 Q14116 P35968 P42785 P41159
GO:BP	blood vessel morphogenesis	GO:0048514	0.0495636	329	57	P33151 Q9H3U7 P98160 O15123 Q9UM47 O14786 O00548 Q99542 P23381 Q12884 Q14512 P39059 Q9NR61 P35442 P48357 P52799 P35443 O95841 P02461 Q03167 P15692 P54760 P19429 Q8IZJ1 P15291 P12644 Q9BXY4 P54762 P78504 P36222 Q9Y4D7 P17813 Q15582 O14558 Q13822 Q9NVD7 P16860 P28799 O60462 Q9Y4K0 P11362 P08138 P35590 Q02763 Q9UBU3 P36955 Q9NQ38 P50222 P19174 Q92823 P62745 P01024 Q14116 P35968 P42785 P04114 P41159

## Sheet: Supplemental Table 7.
Supplemental Table 7. Clinical characteristics of Validation Cohort
Clinical characteristics (N = 113)
Age, mean (SD), y	53.1 (8.0)
Female, %	71 (62.8%)
BMI, median (IQR), kg/m2	30.7 (29.0, 33.0)
Waist circumference, median (IQR), cm	105.3 (99.9, 112.8)
Change in body mass, median (IQR), kg	-4.5 (-7.6, -2.9)
Change in waist circumference, median (IQR), cm	-4.9 (-8.8, -3.0)
Change after exercise training (post - pre training value)

## Sheet: Supplemental Table 8.
Supplemental Table 8. Comparison of HERITAGE and Queen's University Cohort protein findings, Olink correlations, and proteo-genetic information
UniProt	EntrezGeneSymbol	TargetFullName	HERITAGE t-value*	HERITAGE p-value	Queen's University cohort t-value	Queen's University cohort p-value	Spearman Correlation with Olink Assay	Cis* pQTL
								Sun et al.	Pietzner et al.	Ferkingstad et al.	Katz et al.	Suhre et al.	Emilsson et al.	Benson et al.
P41159	LEP	Leptin	-0.14137	1.98e-15	-0.339082	2.98075e-16	0.924983	0	0	1	0	0	0	0
P42785	PRCP	Lysosomal Pro-X carboxypeptidase	-0.03153	3.74e-07	-0.0900723	3.8048e-13	0.685588	1	1	1	0	0	1	0
Q13790	APOF	Apolipoprotein F	0.10891	3.28e-22	0.161246	1.6158e-11		1	1	1	0	0	1	0
Q96KQ7	EHMT2	Histone-lysine N-methyltransferase EHMT2	0.05521	3.02e-10	0.0854617	1.79043e-11
P10912	GHR	Growth hormone receptor	-0.02608	0.000861169	-0.0977273	7.37575e-11		1	1	1	1	0	1	1
P16562	CRISP2	Cysteine-rich secretory protein 2	0.02204	0.00012321	0.0581846	2.3958e-10	0.880293	1	1	1	0	0	1	0
Q99969	RARRES2	Retinoic acid receptor responder protein 2	-0.03138	0.000163528	-0.083877	7.86536e-10	0.433827	0	1	1	1	1	1	1
Q9H6X2	ANTXR1	Anthrax toxin receptor 1	0.0526	3.62e-14	0.0816371	1.44014e-09
Q9BRK3	MXRA8	Matrix-remodeling-associated protein 8	0.02666	4.59e-10	0.0737028	3.19133e-09		0	1	1	0	0	0	0
P23280	CA6	Carbonic anhydrase 6	0.14135	4.47e-41	0.143584	5.03482e-09	0.81147	1	1	1	1	1	1	1
O75636	FCN3	Ficolin-3	-0.02095	0.000842822	-0.324541	1.45329e-08		0	1	1	1	0	1	1
P09972	ALDOC	Fructose-bisphosphate aldolase C	-0.0496	9.66e-15	-0.112122	3.62143e-08		0	1	1	0	0	0	0
O15145	ARPC3	Actin-related protein 2/3 complex subunit 3	-0.07438	2.19e-05	0.058164	6.15022e-08
O95633	FSTL3	Follistatin-related protein 3	0.03034	1.49e-07	-0.0631971	4.91632e-07	0.612199	0	1	1	0	0	1	0
P08833	IGFBP1	Insulin-like growth factor-binding protein 1	0.1107	2.28e-07	0.20864	5.24533e-07	0.834028	0	1	1	0	0	1	0
P48357	LEPR	Leptin receptor	0.03572	1.55e-11	0.0509867	2.07743e-06	0.413665	1	1	1	1	1	2	2
Q9UJA9	ENPP5	Ectonucleotide pyrophosphatase/phosphodiesterase family member 5	0.03898	2.77e-08	0.0425076	3.20196e-06	0.829435	1	1	1	0	0	1	0
P18065	IGFBP2	Insulin-like growth factor-binding protein 2	0.09103	3.22e-17	0.103314	4.73083e-06	0.759982	0	0	1	0	0	0	0
Q96PQ1	SIGLEC12	Sialic acid-binding Ig-like lectin 12	-0.03851	3.42e-05	-0.0681901	5.11155e-06		1	1	1	0	0	1	0
O75716	STK16	Serine/threonine-protein kinase 16	-0.03065	0.000774376	0.0425691	5.3669e-06
P16581	SELE	E-selectin	-0.03159	2.16e-07	-0.0696806	7.47101e-06	0.820073	0	1	1	0	0	1	1
P08581	MET	Hepatocyte growth factor receptor	0.01916	0.00047136	0.0484017	1.95313e-05	0.538334	0	1	1	1	0	1	1
O15123	ANGPT2	Angiopoietin-2	0.13644	2.21e-21	0.0641243	2.92147e-05	0.664296	0	1	1	0	0	1	0
P02794 P02792	FTH1 FTL	Ferritin	-0.25383	8.38e-72	-0.142149	4.84831e-05
Q9UHD0	IL19	Interleukin-19	0.02343	0.000131396	0.045649	5.30117e-05	-0.0650047
P02741	CRP	C-reactive protein	0.13253	1.97e-07	-0.155815	6.10195e-05		1	1	1	1	0	1	1
Q02383	SEMG2	Semenogelin-2	0.0352	2.74e-07	-0.0609018	7.30934e-05
Q14126	DSG2	Desmoglein-2	0.02603	4.68e-06	0.0495825	7.55902e-05	0.508724	1	1	1	0	0	1	0
Q9NTU7	CBLN4	Cerebellin-4	-0.04227	3.85e-14	-0.0435945	0.000130663	0.630682	1	1	1	0	0	1	0
P13686	ACP5	Tartrate-resistant acid phosphatase type 5	-0.05936	2.68e-36	-0.0414581	0.000143328	0.712624	1	1	1	1	0	1	1
O95460	MATN4	Matrilin-4	-0.03808	1.13e-05	-0.0785443	0.000158891		1	1	1	0	0	1	0
Q96QV1	HHIP	Hedgehog-interacting protein	-0.01607	0.00033727	-0.0463501	0.00020951		0	1	1	0	0	0	0
Q9P2N7	KLHL13	Kelch-like protein 13	-0.01959	0.000410867	0.0334086	0.000250971
O76064	RNF8	E3 ubiquitin-protein ligase RNF8	-0.03595	8.49e-05	0.0348532	0.00025543
Q9UBS3	DNAJB9	DnaJ homolog subfamily B member 9	-0.04341	2.47e-06	-0.039954	0.000278265		0	0	1	0	0	0	0
Q86Y29	BAGE3	B melanoma antigen 3	0.01716	0.000286983	0.0290912	0.000320094
Q49AH0	CDNF	Cerebral dopamine neurotrophic factor	0.03189	3.5e-10	0.0595524	0.000346871	0.328806	1	1	1	1	0	1	1
P10909	CLU	Clusterin	-0.02702	3.82e-07	0.0440618	0.000369419		0	0	0	1	0	0	0
Q14392	LRRC32	Leucine-rich repeat-containing protein 32	0.0422	1.16e-08	0.0455022	0.000406905		0	0	1	0	0	0	0
P80370	DLK1	Protein delta homolog 1	0.03302	9.84e-07	-0.0565998	0.000421816	0.789695	1	1	1	0	0	1	0
Q86UD1	OAF	Out at first protein homolog	0.02903	2.98e-08	-0.0448101	0.00045833		1	1	1	0	0	1	0
O00469	PLOD2	Procollagen-lysine,2-oxoglutarate 5-dioxygenase 2	0.04021	0.000221399	-0.0870809	0.000513759		0	1	1	0	0	0	0
Q9HC36	RNMTL1	rRNA methyltransferase 3, mitochondrial	-0.04605	8.28e-10	0.0418137	0.000517527
O14786	NRP1	Neuropilin-1	0.056	4.58e-20	0.0462478	0.000521573	0.58909	1	1	1	1	0	1	1
Q8IUL8	CILP2	Cartilage intermediate layer protein 2	-0.03698	0.000281771	-0.0606466	0.00054814		0	0	1	0	0	0	0
Q6GPI1	CTRB2	Chymotrypsinogen B2	0.08004	9.39e-09	-0.136324	0.000604557		0	1	1	0	0	1	0
P04155	TFF1	Trefoil factor 1	0.05346	3.91e-06	0.103552	0.000661399	0.547936	1	1	1	1	0	1	1
Q8TEU8	WFIKKN2	WAP, Kazal, immunoglobulin, Kunitz and NTR domain-containing protein 2	0.0376	1.43e-07	0.0320026	0.000686134	0.585251	1	1	1	1	1	1	1
P14384	CPM	Carboxypeptidase M	0.04102	1.2e-08	-0.0420381	0.000872444	0.748471	1	1	1	0	0	1	0
P61201	COPS2	COP9 signalosome complex subunit 2	-0.05131	3.84e-05	-0.0637052	0.000909917
Q969X2	ST6GALNAC6	Alpha-N-acetylgalactosaminide alpha-2,6-sialyltransferase 6	0.03195	1.11e-06	0.0643107	0.000928796		0	0	1	0	0	1	0
Q99471	PFDN5	Prefoldin subunit 5	-0.04494	1.11e-05	0.0315439	0.00119306
Q24JP5	TMEM132A	Transmembrane protein 132A	0.0331	0.000296555	0.0550125	0.00162475		1	1	1	0	0	1	0
P80511	S100A12	Protein S100-A12	-0.07162	1.39e-07	0.0970097	0.00167942	0.70586	0	1	1	0	0	1	1
O95825	CRYZL1	Quinone oxidoreductase-like protein 1	-0.045	1.12e-05	-0.0945465	0.00210671
Q92820	GGH	Gamma-glutamyl hydrolase	-0.02146	0.000530964	-0.0508249	0.00217093	0.58106	1	1	1	0	0	1	0
O95390 O14793	GDF11 MSTN	Growth/differentiation factor 11/8	-0.02601	0.000121035	-0.041314	0.00222041	0.573457	0	0	0	2	0	0	0
Q5VY43	PEAR1	Platelet endothelial aggregation receptor 1	0.01708	4.27e-05	0.0285445	0.00225683	0.47968	1	1	1	0	0	1	0
P33151	CDH5	Cadherin-5	0.08589	2.13e-51	0.0324434	0.00230528	0.600175	0	1	1	0	0	0	1
Q96EE4	CCDC126	Coiled-coil domain-containing protein 126	0.03313	1.98e-06	0.0568538	0.0023486		1	1	1	0	0	1	0
P43489	TNFRSF4	Tumor necrosis factor receptor superfamily member 4	0.04382	3.5e-19	-0.0238597	0.002434	0.280242
Q9Y4K0	LOXL2	Lysyl oxidase homolog 2	0.01909	0.000115445	-0.0317155	0.00249445
Q7Z6I6	ARHGAP30	Rho GTPase-activating protein 30	0.02254	7.47e-05	-0.0231396	0.00261289
P0C0P6	NPS	Neuropeptide S	0.01615	0.000304144	0.0218156	0.00264627
P35443	THBS4	Thrombospondin-4	0.0477	7.03e-11	-0.063295	0.00274908	0.649623	0	1	1	0	0	1	1
P01833	PIGR	Polymeric immunoglobulin receptor	-0.04251	2.23e-05	-0.0526196	0.00296536	0.525772	1	1	1	1	1	1	1
Q92832	NELL1	Protein kinase C-binding protein NELL1	0.03067	0.000488327	0.021844	0.0040138	0.656138	1	1	1	0	0	1	0
Q15113	PCOLCE	Procollagen C-endopeptidase enhancer 1	0.04245	2.27e-11	0.0243916	0.00429031	0.574876	1	1	1	0	0	1	0
Q86U17	SERPINA11	Serpin A11	0.03434	0.000148954	0.035362	0.0046181	0.602168	0	1	1	0	0	1	0
P05546	SERPIND1	Heparin cofactor 2	-0.01706	0.000463027	-0.036894	0.00479281		0	0	1	1	0	0	0
Q13508	ART3	Ecto-ADP-ribosyltransferase 3	0.02645	2.94e-06	0.0321387	0.00500501	0.616924	1	1	1	0	0	1	0
P52799	EFNB2	Ephrin-B2	0.06625	1.87e-11	0.0660337	0.00537209		0	0	1	0	0	1	0
Q14116	IL18	Interleukin-18	-0.07408	2.47e-05	0.0590554	0.00585318	0.172314
Q8N5H7	SH2D3C	SH2 domain-containing protein 3C	-0.01725	0.000551731	0.0241334	0.00600926
Q12805	EFEMP1	EGF-containing fibulin-like extracellular matrix protein 1	0.01715	8.64e-06	-0.0259872	0.00657285	0.549427	0	1	1	0	0	1	1
Q96GP6	SCARF2	Scavenger receptor class F member 2	0.02126	9.14e-08	0.0365455	0.00754614	0.550996	1	1	1	0	0	1	0
P55055	NR1H2	Oxysterols receptor LXR-beta	-0.03144	8.96e-05	0.0262146	0.00761556
P01210	PENK	Proenkephalin-A	0.08315	1.21e-06	-0.0448171	0.00763687		1	1	1	0	0	1	0
Q1L6U9	MSMP	Prostate-associated microseminoprotein	-0.07457	1.68e-18	-0.0502128	0.00824282		0	0	1	0	0	0	0
Q9NPA1	KCNMB3	Calcium-activated potassium channel subunit beta-3	-0.03612	2.16e-09	-0.0290846	0.00947966
Q9HBE5	IL21R	Interleukin-21 receptor	-0.04333	8.96e-06	0.0354233	0.00947988
P07359	GP1BA	Platelet glycoprotein Ib alpha chain	0.02201	0.000292095	0.0273173	0.010091	0.633008	1	1	1	1	0	1	1
Q8WWK9	CKAP2	Cytoskeleton-associated protein 2	-0.03146	4.21e-05	0.0295262	0.0101266
Q03403	TFF2	Trefoil factor 2	0.03727	0.000577491	0.050276	0.0103446	0.682883	0	1	1	1	0	0	0
Q9H9Q4	NHEJ1	Non-homologous end-joining factor 1	0.08189	4.37e-09	-0.036241	0.0117868		0	1	1	0	0	0	0
Q16762	TST	Thiosulfate sulfurtransferase	0.03644	0.00018586	0.0458537	0.0119097	-0.3069
Q9NPY3	CD93	Complement component C1q receptor	0.15031	3.84e-88	0.0364926	0.0119331	0.489641	0	0	1	1	0	0	0
Q6NW40	RGMB	RGM domain family member B	0.0248	3.09e-08	0.0245995	0.0127201	0.411588	1	1	1	1	0	0	1
Q13651	IL10RA	Interleukin-10 receptor subunit alpha	-0.02792	0.000299706	0.0289992	0.012844	-0.0946922
Q11201	ST3GAL1	CMP-N-acetylneuraminate-beta-galactosamide-alpha-2,3-sialyltransferase 1	0.03781	4.06e-06	0.0472466	0.0130132	0.104753	1	1	1	0	0	1	0
Q9NPH0	ACP6	Lysophosphatidic acid phosphatase type 6	0.03199	0.000717438	0.0544092	0.0142462	0.69023	0	1	1	0	0	1	0
O00462	MANBA	Beta-mannosidase	0.02906	3.57e-05	-0.026587	0.0149601		1	1	1	0	0	1	0
P48307	TFPI2	Tissue factor pathway inhibitor 2	0.04046	5.98e-07	0.0490614	0.0149935	0.196765	0	0	1	0	0	0	0
P51888	PRELP	Prolargin	0.01949	0.00071824	0.0299592	0.015043	-0.0634485
Q02487	DSC2	Desmocollin-2	0.02184	6.47e-05	0.025904	0.0155063	0.14428	1	1	1	1	0	1	1
O60704	TPST2	Protein-tyrosine sulfotransferase 2	0.02561	7.67e-08	-0.0197489	0.01607		1	1	1	0	0	1	0
Q8IY33	MICALL2	MICAL-like protein 2	-0.0193	0.000370786	0.0308572	0.0162148
Q14449	GRB14	Growth factor receptor-bound protein 14	-0.02778	1.21e-05	-0.018903	0.0171366
P36955	SERPINF1	Pigment epithelium-derived factor	0.01556	0.000756485	-0.023357	0.0176585		1	1	1	1	0	1	1
P31751	AKT2	RAC-beta serine/threonine-protein kinase	-0.02328	0.000456772	-0.0587132	0.0188945
P79483	HLA-DRB3	HLA class II histocompatibility antigen, DR beta 3 chain	-0.0266	6.18e-05	-0.0475349	0.0192333
Q15286	RAB35	Ras-related protein Rab-35	-0.02433	0.000696085	0.0289025	0.0196014
Q03167	TGFBR3	Transforming growth factor beta receptor type 3	0.03371	7.35e-10	0.0254266	0.0196022	0.301099	0	1	1	1	0	0	0
Q9UM47	NOTCH3	Neurogenic locus notch homolog protein 3	0.05082	4.83e-21	0.0337027	0.0203947	0.514546	0	0	1	1	0	1	0
Q9UBP4	DKK3	Dickkopf-related protein 3	0.03962	4.34e-10	0.0307558	0.0207125	0.553398	1	1	1	1	1	1	1
P12273	PIP	Prolactin-inducible protein	0.20841	7.73e-26	0.0759165	0.0224475		0	1	1	0	0	1	0
Q8TEB7	RNF128	E3 ubiquitin-protein ligase RNF128	-0.01455	0.000102352	0.0175359	0.0237647
P12277 P06732	CKB CKM	Creatine kinase M-type:Creatine kinase B-type heterodimer	0.15069	1.32e-08	-0.101405	0.0251791		0	2	0	0	0	2	0
P49746	THBS3	Thrombospondin-3	0.05714	8.92e-11	-0.04401	0.0252008		0	0	1	0	0	1	0
Q9GZM7	TINAGL1	Tubulointerstitial nephritis antigen-like	0.0365	5.92e-06	0.0457417	0.0261148	0.334159	0	0	1	0	0	1	0
Q8TCZ2	CD99L2	CD99 antigen-like protein 2	-0.01834	0.000267661	0.0232591	0.0263396	0.00208232
P13591	NCAM1	Neural cell adhesion molecule 1, 120 kDa isoform	-0.01411	0.000369951	0.0212677	0.0283512	0.512146	1	1	1	1	0	1	1
P01024	C3	C3a anaphylatoxin	-0.02898	6.74e-05	-0.0543648	0.0293351		0	1	1	0	0	1	0
Q6P179	ERAP2	Endoplasmic reticulum aminopeptidase 2	0.01938	0.000130101	-0.0220401	0.031025		1	1	1	0	0	1	0
Q8TEY5	CREB3L4	Cyclic AMP-responsive element-binding protein 3-like protein 4	0.01925	0.000125157	0.0398599	0.0318343		1	1	1	0	0	1	0
P78504	JAG1	Protein jagged-1	0.03989	2.13e-06	0.0185683	0.0333595		0	0	1	0	0	0	0
Q12884	FAP	Prolyl endopeptidase FAP	0.04404	2.41e-16	0.0248517	0.0351132	0.640567	0	1	1	1	0	0	1
P62070	RRAS2	Ras-related protein R-Ras2	0.01771	0.000587972	0.0259862	0.0368391		0	1	1	0	0	0	0
P08138	NGFR	Tumor necrosis factor receptor superfamily member 16	0.05662	0.00031986	-0.0344517	0.0393731
P81172	HAMP	Hepcidin	-0.22693	5.1e-25	-0.144241	0.0422892		0	0	1	0	0	0	0
P36268	GGT2	Inactive gamma-glutamyltranspeptidase 2	-0.03435	0.000251237	-0.0705198	0.0431408
Q13093	PLA2G7	Platelet-activating factor acetylhydrolase	-0.01745	0.000644193	0.0264254	0.0432718	0.50841	0	1	1	1	0	1	0
Q9H3T3	SEMA6B	Semaphorin-6B	0.03496	3.86e-06	0.0443143	0.0438571		0	1	1	1	0	1	0
Q96AP7	ESAM	Endothelial cell-selective adhesion molecule	0.06264	2.01e-11	0.0284359	0.0445904	0.53652	1	1	1	0	1	1	1
Q6P5S2	LEG1	Protein LEG1 homolog	0.19818	7.53e-24	0.0663939	0.0477373
Q8IVM0	CCDC50	Coiled-coil domain-containing protein 50	0.09641	1.36e-07	0.0202795	0.0481047
A8MVW0	FAM171A2	Protein FAM171A2	-0.02908	0.000265149	0.0142585	0.0490401
P01009	SERPINA1	Alpha-1-antitrypsin	0.0317	7.22e-07	0.0285259	0.0514956		0	1	1	1	1	1	1
Q9HC57	WFDC1	WAP four-disulfide core domain protein 1	0.04563	3.58e-08	0.0476395	0.0555779		0	1	1	0	0	1	0
Q8N6T3	ARFGAP1	ADP-ribosylation factor GTPase-activating protein 1	-0.0403	2.34e-11	-0.0380837	0.0579209
P03951	F11	Coagulation Factor XI	0.01856	0.000418702	0.0179953	0.05937		0	1	1	1	1	1	1
P22004	BMP6	Bone morphogenetic protein 6	0.03742	0.000120652	0.0473925	0.0617009	-0.0134626	0	0	0	0	0	1	0
P04637	TP53	Cellular tumor antigen p53	0.0448	4.48e-09	-0.01627	0.0627816	0.155823
O15392	BIRC5	Baculoviral IAP repeat-containing protein 5	-0.0245	0.000842818	0.0132232	0.0654963
Q16270	IGFBP7	Insulin-like growth factor-binding protein 7	0.02349	5.3e-05	0.0234658	0.0658703	0.390077	1	1	1	1	1	1	1
P16112	ACAN	Aggrecan core protein	-0.02637	1.19e-07	0.019393	0.0696602	0.530328	0	1	1	0	0	0	0
Q92626	PXDN	Peroxidasin homolog	0.11862	6.89e-16	-0.0458588	0.0713247		0	1	1	0	0	1	0
P12872	MLN	Promotilin	0.06068	6.04e-05	0.0673978	0.0735764	0.848469	1	1	1	0	0	1	0
O00585	CCL21	C-C motif chemokine 21	-0.0205	1.75e-05	-0.018724	0.0742157	0.415655	0	1	1	1	0	1	0
P15036	ETS2	Protein C-ets-2	0.02917	2.69e-06	0.0157963	0.0744642
Q08830	FGL1	Fibrinogen-like protein 1	0.12553	1.44e-16	0.0415191	0.0745564		0	1	1	0	0	1	0
P10253	GAA	Lysosomal alpha-glucosidase	0.03628	0.000860376	-0.0238082	0.0748837		0	1	1	0	0	1	0
Q99988	GDF15	Growth/differentiation factor 15	0.04417	6.26e-05	0.0277543	0.0761849	0.673298	1	1	1	1	0	1	1
Q13443	ADAM9	Disintegrin and metalloproteinase domain-containing protein 9	0.11487	3e-12	0.0314675	0.0797476
O15335	CHAD	Chondroadherin	-0.05833	8.95e-16	0.0336222	0.0813395		0	1	1	0	0	1	0
P40394	ADH7	Alcohol dehydrogenase class 4 mu/sigma chain	0.05615	4.97e-08	0.0335057	0.0851938		0	1	1	0	0	1	0
P01024	C3	Complement C3b, inactivated	-0.06965	1.19e-08	-0.0456615	0.0862931		0	1	1	0	0	1	0
O75356	ENTPD5	Ectonucleoside triphosphate diphosphohydrolase 5	-0.02293	0.000394764	-0.0159388	0.0869948	0.392172	1	1	1	1	1	1	1
P01111	NRAS	GTPase NRas	-0.05733	8.69e-06	0.024938	0.0902208
P19021	PAM	Peptidyl-glycine alpha-amidating monooxygenase	0.05264	2.54e-06	-0.0227251	0.0914033	0.171233	1	1	1	0	0	1	0
P21810	BGN	Biglycan	0.04492	0.000106346	0.0581819	0.0928834	0.482471	0	0	1	0	0	0	0
P0C0L4 P0C0L5	C4A C4B	Complement C4b	-0.04053	1.77e-07	0.0906489	0.0950942		0	2	0	2	2	0	0
O75629	CREG1	Protein CREG1	-0.02377	0.000247464	-0.0267971	0.0957811	0.672215	1	1	1	0	0	1	0
P23435	CBLN1	Cerebellin-1	0.02203	3.58e-06	0.01654	0.0960887		1	1	1	0	0	1	0
Q14213	EBI3	Interleukin-27 subunit beta	0.04044	0.000726532	0.0253558	0.0989987	0.439138	0	1	1	0	0	1	0
P02647	APOA1	Apolipoprotein A-I	-0.01843	0.000300688	-0.0259712	0.0992245		0	0	1	0	0	1	0
Q01638	IL1RL1	Interleukin-1 receptor-like 1	0.08127	3.58e-19	0.0298024	0.101151	0.837297	1	1	1	1	1	1	1
O14777	NDC80	Kinetochore protein NDC80 homolog	-0.02597	0.000409031	0.0129645	0.101974
O95393	BMP10	Bone morphogenetic protein 10	0.01748	0.000206241	0.0512964	0.102813		0	0	1	1	0	0	1
O43240	KLK10	Kallikrein-10	0.04627	1.18e-05	0.029981	0.104195	0.456546	0	1	1	0	0	1	0
Q12797	ASPH	Aspartyl/asparaginyl beta-hydroxylase	0.02312	2.34e-05	-0.0107013	0.104627		1	1	1	0	0	1	0
P35968	KDR	Vascular endothelial growth factor receptor 2	-0.02136	1.91e-06	-0.0123742	0.104715	0.515662	1	1	1	1	1	1	1
Q9BXY4	RSPO3	R-spondin-3	0.01557	1.1e-06	0.0165971	0.109235	0.247188	1	1	1	1	0	1	1
Q9BTE7	DCUN1D5	DCN1-like protein 5	-0.02437	6.95e-05	0.0216106	0.11033
Q96HD1	CRELD1	Cysteine-rich with EGF-like domain protein 1	0.02821	3.61e-08	-0.0208916	0.113064		1	1	1	1	0	1	1
P15692	VEGFA	Vascular endothelial growth factor A	0.02864	2.23e-09	0.0219286	0.118267	0.222948	1	1	1	1	0	1	1
P55083	MFAP4	Microfibril-associated glycoprotein 4	0.04872	3.03e-07	-0.0385053	0.11974		0	1	1	0	0	0	0
Q9H772	GREM2	Gremlin-2	0.04013	1.98e-06	0.024549	0.120181		0	0	1	0	0	0	0
Q9Y3Q0	NAALAD2	N-acetylated-alpha-linked acidic dipeptidase 2	0.04328	3.73e-05	0.0256273	0.124847
P07478	PRSS2	Trypsin-2	0.04227	3.9e-05	-0.0260722	0.13	0.727418	1	1	1	1	0	0	1
P17538	CTRB1	Chymotrypsinogen B	0.04176	0.000135083	-0.0405489	0.137478	0.761761	1	1	1	0	0	1	0
Q96JJ7	TMX3	Protein disulfide-isomerase TMX3	0.0405	5.56e-07	0.0162465	0.137969
P84157	MXRA7	Matrix-remodeling-associated protein 7	0.032	3.15e-07	0.0304039	0.139665		1	1	1	0	0	1	0
O75077	ADAM23	Disintegrin and metalloproteinase domain-containing protein 23	0.03414	0.000156502	0.0145581	0.142761	0.347088	1	1	1	0	0	1	0
Q9NVD7	PARVA	Alpha-parvin	0.03943	1.99e-05	0.0516751	0.144592		0	1	1	0	0	0	0
Q9H4F8	SMOC1	SPARC-related modular calcium-binding protein 1	0.0114	0.000291362	0.0115392	0.145264	0.293202	1	1	1	1	0	1	1
A6NI73	LILRA5	Leukocyte immunoglobulin-like receptor subfamily A member 5	0.03285	3e-11	-0.0152869	0.150653	0.743597	1	1	1	0	0	1	0
P52306	RAP1GDS1	Rap1 GTPase-GDP dissociation stimulator 1	0.05563	2.81e-06	-0.00836053	0.154767		0	1	0	0	0	0	0
P07998	RNASE1	Ribonuclease pancreatic	0.05196	1.6e-08	-0.0342184	0.155348		1	1	1	0	0	1	0
Q5SRI9	MANEA	Glycoprotein endo-alpha-1,2-mannosidase	0.02693	0.000600405	0.0111378	0.156234		1	1	1	0	0	1	0
O60938	KERA	Keratocan	0.05255	5.46e-09	0.0214226	0.165523
P12821	ACE	Angiotensin-converting enzyme	0.02665	0.000844076	0.0235114	0.165867		0	1	1	0	0	1	0
P51693	APLP1	Amyloid-like protein 1	0.06084	9.82e-06	0.0377362	0.169646	0.772124	0	0	1	0	0	0	0
Q9NS98	SEMA3G	Semaphorin-3G	0.02192	0.000383521	-0.0125873	0.169711		1	1	1	0	0	1	0
P12111	COL6A3	Collagen alpha-3(VI) chain	0.02589	1.9e-07	0.0167312	0.174625	0.52852	0	1	1	0	0	1	0
Q9NNX6	CD209	CD209 antigen	0.04546	2.04e-17	-0.0164972	0.175907	0.64815	1	1	1	1	1	1	1
Q6WN34	CHRDL2	Chordin-like protein 2	0.04274	2.13e-08	-0.0344417	0.176068	0.588113	1	1	1	0	0	1	0
O75556	SCGB2A1	Mammaglobin-B	-0.03692	0.000107449	-0.0160528	0.178674
P35557	GCK	Glucokinase	-0.0385	0.000378835	0.016818	0.179274
P35590	TIE1	Tyrosine-protein kinase receptor Tie-1, soluble	0.01658	0.000451026	-0.013646	0.181597	0.472434	1	1	1	1	0	1	1
P0DMM9	SULT1A3	Sulfotransferase 1A3	0.17966	5.85e-07	-0.0274844	0.183555		0	1	1	0	0	0	0
Q9NXW2	DNAJB12	DnaJ homolog subfamily B member 12	0.02893	1.33e-05	0.0298247	0.183848		0	1	1	0	0	0	0
Q9Y3C4	TPRKB	EKC/KEOPS complex subunit TPRKB	-0.02129	0.000525389	0.0157502	0.187287
Q4LDE5	SVEP1	Sushi, von Willebrand factor type A, EGF and pentraxin domain-containing protein 1	0.01907	0.000139176	-0.0192694	0.188061		1	1	1	0	0	1	0
Q04609	FOLH1	Glutamate carboxypeptidase 2	0.05565	2.97e-05	-0.0377001	0.189736		0	1	1	0	0	1	0
Q8NG68	TTL	Tubulin--tyrosine ligase	0.08366	3.56e-07	-0.0156752	0.189774		0	1	1	0	0	0	0
Q07021	C1QBP	Complement component 1 Q subcomponent-binding protein, mitochondrial	-0.0319	1.05e-12	0.00975496	0.191376
Q9NS68	TNFRSF19	Tumor necrosis factor receptor superfamily member 19	0.01953	0.000256529	0.0143556	0.19172	0.291351	0	1	1	1	0	1	1
P08217	CELA2A	Chymotrypsin-like elastase family member 2A	0.0876	2.85e-17	-0.0200294	0.194789		0	1	1	0	0	1	0
Q99542	MMP19	Matrix metalloproteinase-19	0.07309	3.3e-18	-0.0194754	0.195505		0	1	1	0	0	0	0
Q9UKA2	FBXL4	F-box/LRR-repeat protein 4	-0.021	7.85e-06	0.0103573	0.195738
P00749	PLAU	Urokinase-type plasminogen activator	0.0694	1.04e-16	0.0195636	0.201094	0.383723	1	1	1	1	0	1	1
P10768	ESD	S-formylglutathione hydrolase	-0.05249	0.000181875	0.0206612	0.215966		1	1	1	1	1	1	1
Q5S007	LRRK2	Leucine-rich repeat serine/threonine-protein kinase 2	-0.0365	2.99e-05	0.0153923	0.217251
P02008	HBZ	Hemoglobin subunit zeta	-0.03561	2.79e-05	0.0137869	0.217915		1	1	1	0	0	1	0
Q8N695	SLC5A8	Sodium-coupled monocarboxylate transporter 1	-0.04256	1.34e-08	0.0268589	0.21867
P02786	TFRC	Transferrin receptor protein 1	0.02141	0.00034186	0.0271016	0.222832	0.599911	0	1	1	0	0	0	0
P05413	FABP3	Fatty acid-binding protein, heart	0.05762	7.94e-10	-0.0237846	0.23073
Q12836	ZP4	Zona pellucida sperm-binding protein 4	-0.0221	0.000820328	0.013195	0.234652
P78417	GSTO1	Glutathione S-transferase omega-1	-0.04245	0.000522487	0.0302818	0.237292		1	1	1	0	0	1	0
Q13449	LSAMP	Limbic system-associated membrane protein	-0.02004	0.000201517	0.0114501	0.242502		1	1	1	1	0	1	1
P14649	MYL6B	Myosin light chain 6B	0.03476	3.25e-09	0.0173333	0.243149
P23381	WARS	Tryptophan--tRNA ligase, cytoplasmic	0.08503	6.59e-17	-0.0245711	0.247174	0.656864	0	1	1	0	0	1	0
Q8N2S1	LTBP4	Latent-transforming growth factor beta-binding protein 4	0.04485	1.33e-07	0.0121699	0.250823		0	0	1	0	0	0	1
P07477	PRSS1	Trypsin-1	0.05138	1.85e-08	0.0186614	0.251559		0	0	1	0	0	0	0
Q9BUD6	SPON2	Spondin-2	0.07814	6.56e-09	0.0288398	0.254432	0.514562	0	1	1	0	0	1	0
P08684	CYP3A4	Cytochrome P450 3A4	-0.03022	0.000107565	-0.0187679	0.258252
P20333	TNFRSF1B	Tumor necrosis factor receptor superfamily member 1B	0.04271	1.03e-12	-0.0139158	0.260216	0.537625	1	1	1	1	0	1	1
Q9NZA1	CLIC5	Chloride intracellular channel protein 5	0.06376	3.09e-08	-0.0300582	0.262693		1	1	1	0	0	1	0
P31415	CASQ1	Calsequestrin-1	-0.03459	1.05e-12	0.0101259	0.263514
P36222	CHI3L1	Chitinase-3-like protein 1	0.04115	6.33e-06	-0.0375276	0.264274	0.328999	1	1	1	1	0	1	1
Q9UBQ0	VPS29	Vacuolar protein sorting-associated protein 29	-0.02554	0.000330946	0.0127894	0.26479
Q9UBU3	GHRL	Appetite-regulating hormone	0.0142	0.000649457	0.0136902	0.267502	0.671619	0	0	1	0	0	0	1
Q9NR61	DLL4	Delta-like protein 4	0.04659	1.14e-13	0.0175852	0.275657		0	0	1	0	0	0	0
Q6ZVN8	HFE2	Hemojuvelin	0.02208	3.43e-06	-0.0138299	0.280411		0	1	1	0	0	0	0
Q96PB7	OLFM3	Noelin-3	-0.02817	0.000729207	0.0177145	0.282279		0	1	0	0	0	0	0
Q13303	KCNAB2	Voltage-gated potassium channel subunit beta-2	0.02457	0.000177842	0.0187734	0.28606		0	1	1	0	0	0	0
Q13636	RAB31	Ras-related protein Rab-31	0.15552	1.6e-06	-0.0216466	0.288341		0	1	1	0	0	0	0
P18075	BMP7	Bone morphogenetic protein 7	0.02709	0.00075035	-0.0161013	0.292515		0	0	1	1	0	0	0
O14717	TRDMT1	tRNA (cytosine(38)-C(5))-methyltransferase	0.01456	0.000337909	-0.00628082	0.298643		0	1	1	0	0	0	0
Q96EU7	C1GALT1C1	C1GALT1-specific chaperone 1	0.01443	0.000504781	0.0080797	0.303714		0	1	1	0	0	0	0
Q9H773	DCTPP1	dCTP pyrophosphatase 1	0.05919	2.07e-11	0.0248431	0.304723	0.433454	0	1	1	1	0	0	0
P0CG48	UBC	PolyUbiquitin K63-linked	0.05455	1.65e-07	-0.0171732	0.308414
Q04760	GLO1	Lactoylglutathione lyase	0.08458	0.0008311	0.0362271	0.308803	0.706415	0	1	1	0	0	1	0
P50895	BCAM	Basal Cell Adhesion Molecule	0.02665	5.04e-05	-0.0129693	0.315016	0.440689	1	1	1	1	0	1	1
P28799	GRN	Granulins	0.01966	5.54e-05	-0.0102362	0.316371	0.502791	1	1	1	1	0	1	1
Q9Y6U3	SCIN	Adseverin	0.03538	1.01e-06	-0.0102589	0.317159		0	1	1	0	0	0	0
Q9Y534	CSDC2	Cold shock domain-containing protein C2	-0.02149	0.00032396	0.00995631	0.331143		0	0	0	0	0	1	0
Q13261	IL15RA	Interleukin-15 receptor subunit alpha	0.0376	0.000131954	0.00927999	0.332785	0.346574	1	1	1	1	1	1	1
Q9BYR9	KRTAP2-4	Keratin-associated protein 2-4	0.0511	2.09e-07	-0.0157879	0.334933
O15533	TAPBP	Tapasin	0.06138	0.000152798	0.0168221	0.345523		1	1	1	0	0	1	0
P19174	PLCG1	1-phosphatidylinositol 4,5-bisphosphate phosphodiesterase gamma-1	-0.02369	0.000368351	0.00697376	0.347865		0	1	1	0	0	0	1
P02810	PRH1	Salivary acidic proline-rich phosphoprotein 1/2	-0.02143	0.000230364	0.0079709	0.348319
Q9UHA7	IL36A	Interleukin-36 alpha	-0.07905	1.58e-05	0.0422131	0.349268
Q02083	NAAA	N-acylethanolamine-hydrolyzing acid amidase	-0.05174	0.000634624	0.0214634	0.352283	0.752734	1	1	1	1	1	1	1
Q9BXN1	ASPN	Asporin	0.05298	6.14e-08	-0.0107096	0.357764		1	1	1	0	0	1	0
Q86TH1	ADAMTSL2	ADAMTS-like protein 2	0.02817	4.02e-08	-0.010401	0.365893		0	1	1	0	0	0	0
P08174	CD55	Complement decay-accelerating factor	0.01513	0.000836946	-0.00890901	0.36997	0.447234	1	1	1	1	1	1	1
P51159	RAB27A	Ras-related protein Rab-27A	0.03516	6.19e-08	-0.0123997	0.374473
P35609	ACTN2	Alpha-actinin-2	0.20135	5.31e-11	0.0407302	0.380267
P30990	NTS	Neurotensin/neuromedin N	0.06626	0.000359196	-0.0418535	0.382791		0	0	1	0	0	0	0
Q8N4E7	FTMT	Ferritin, mitochondrial	-0.04296	1.65e-05	0.0252239	0.384279
Q9UBX1	CTSF	Cathepsin F	-0.03016	0.000276107	0.0124766	0.386854	0.736333	1	1	1	1	0	1	1
O43281	EFS	Embryonal Fyn-associated substrate	-0.01421	0.000128735	-0.00844244	0.387223		0	1	0	0	0	0	0
P36871	PGM1	Phosphoglucomutase-1	-0.02186	7e-07	-0.0125891	0.395441		1	1	1	1	0	0	1
P54296	MYOM2	Myomesin-2	0.12155	2.29e-08	0.0265266	0.419465		0	0	1	0	0	0	0
Q8N428	GALNT16	Polypeptide N-acetylgalactosaminyltransferase 16	0.05527	8.17e-08	0.017076	0.421597		1	1	1	0	0	1	0
A6NI73	LILRA5	Leukocyte immunoglobulin-like receptor subfamily A member 5	0.04704	2e-07	0.0234986	0.427536	0.49288	1	1	1	0	0	1	0
Q02763	TEK	Angiopoietin-1 receptor, soluble	0.02069	0.000505885	0.00773007	0.432349	0.440366	1	1	1	1	1	1	1
P17174	GOT1	Aspartate aminotransferase, cytoplasmic	-0.04057	0.000118045	-0.0111053	0.440405
Q9NS62	THSD1	Thrombospondin type-1 domain-containing protein 1	0.06356	4.35e-15	0.00518779	0.448754		1	1	1	0	0	0	0
P16860	NPPB	N-terminal pro-BNP	0.06183	4.18e-05	0.0318429	0.452807	0.249811	1	1	1	1	0	1	1
Q9BYN0	SRXN1	Sulfiredoxin-1	-0.04401	2.48e-05	-0.0121344	0.458751
Q99941	ATF6B	Cyclic AMP-dependent transcription factor ATF-6 beta	0.02573	2.99e-05	-0.0104183	0.474385		0	1	1	0	0	1	0
P04114	APOB	Apolipoprotein B	-0.07874	4.86e-13	0.0147637	0.479187		0	1	1	1	1	1	1
Q15848	ADIPOQ	Adiponectin	-0.0634	1.13e-19	0.0136772	0.488867		0	1	1	0	0	1	1
Q12913	PTPRJ	Receptor-type tyrosine-protein phosphatase eta	-0.0129	0.000249207	-0.00633963	0.492144		0	1	1	0	0	1	0
Q9GZZ8	LACRT	Extracellular glycoprotein lacritin	0.18125	1.85e-12	0.0380946	0.494566		0	0	1	0	0	0	0
Q9HB07	C12orf10	UPF0160 protein MYG1, mitochondrial	0.05524	8e-05	-0.0126878	0.505675		0	0	1	0	0	0	0
P52943	CRIP2	Cysteine-rich protein 2	0.05621	8.48e-18	-0.00783218	0.514741	0.323793
O00548	DLL1	Delta-like protein 1	0.03603	8.9e-20	0.0058049	0.515457	0.385542	1	1	1	1	0	1	1
O95841	ANGPTL1	Angiopoietin-related protein 1	0.03314	1.97e-10	-0.00711952	0.516825	0.404174	1	1	1	0	0	1	0
O43866	CD5L	CD5 antigen-like	-0.02972	9.46e-05	0.00755759	0.522546		0	1	1	0	0	1	1
Q15582	TGFBI	Transforming growth factor-beta-induced protein ig-h3	0.03078	1.16e-05	0.00810769	0.527529	0.18742	1	1	1	1	1	1	1
Q96I82	KAZALD1	Kazal-type serine protease inhibitor domain-containing protein 1	0.05864	4.9e-12	0.00913344	0.530677	0.0771032
P00736	C1R	Complement C1r subcomponent	-0.05715	3.74e-06	0.0198769	0.541603		0	1	1	1	1	1	1
P42685	FRK	Tyrosine-protein kinase FRK	-0.03054	0.00010924	0.00621602	0.56199
P39059	COL15A1	Collagen alpha-1(XV) chain	0.04104	3.74e-14	0.00634746	0.56577		1	1	1	0	0	1	0
O95156	NXPH2	Neurexophilin-2	0.10468	9.66e-09	0.0244995	0.570692
P50479	PDLIM4	PDZ and LIM domain protein 4	0.04027	2.19e-07	0.0159276	0.574453		0	1	1	0	0	1	0
Q13561	DCTN2	Dynactin subunit 2	-0.02373	5.01e-07	-0.00538895	0.582393	0.0752045
O00214	LGALS8	Galectin-8	0.0233	0.00011159	-0.00451229	0.58643	0.179153	0	1	1	0	0	0	0
P04843	RPN1	Dolichyl-diphosphooligosaccharide--protein glycosyltransferase subunit 1	0.0464	9.55e-06	-0.0112456	0.588089		1	0	1	0	0	1	0
Q9GZX9	TWSG1	Twisted gastrulation protein homolog 1	0.02266	2.49e-05	0.00523207	0.592596		0	1	1	0	0	0	0
P01876 P01877	IGHA1 IGHA2	Immunoglobulin A	0.0172	5.66e-06	-0.00705184	0.593754		0	2	0	0	0	0	0
P02656	APOC3	Apolipoprotein C-III	0.06347	8.95e-05	0.017775	0.602156		0	1	1	0	0	1	0
Q8IV08	PLD3	Phospholipase D3	0.1103	4.68e-08	-0.0050543	0.609665		0	1	1	0	0	1	0
O75493	CA11	Carbonic anhydrase-related protein 11	0.03725	0.000787097	0.0128857	0.610848	0.0737191	0	1	1	0	0	1	0
O75462	CRLF1	Cytokine receptor-like factor 1	0.03483	9.54e-07	0.0165265	0.612279	0.00945831	0	1	1	0	0	1	0
Q96B86	RGMA	Repulsive guidance molecule A	0.0342	3.64e-18	-0.00560299	0.615377	0.640358	1	1	1	1	0	1	1
P02652	APOA2	Apolipoprotein A-II	0.03431	8.36e-06	-0.00411718	0.616225
Q9UII4	HERC5	E3 ISG15--protein ligase HERC5	-0.02632	0.000407735	0.00451887	0.63556
P58499	FAM3B	Protein FAM3B	0.03863	0.000480365	0.00610967	0.635776	0.58479	1	1	1	1	0	1	1
P20333	TNFRSF1B	Tumor necrosis factor receptor superfamily member 1B	0.03552	2.98e-08	-0.0053329	0.637742	0.546675	1	1	1	1	0	1	1
P41271	NBL1	Neuroblastoma suppressor of tumorigenicity 1	0.0324	3.58e-07	0.00600179	0.642814	0.350393	0	0	1	0	0	1	0
O60909	B4GALT2	Beta-1,4-galactosyltransferase 2	0.01942	1.75e-06	0.00408347	0.647808		1	1	1	0	0	1	0
Q8N5Y8	PARP16	Mono [ADP-ribose] polymerase PARP16	-0.03459	3.18e-05	-0.00518098	0.66
Q9Y496	KIF3A	Kinesin-like protein KIF3A	-0.02676	2.43e-05	0.00688881	0.6677
P14555	PLA2G2A	Phospholipase A2, membrane associated	0.04575	9.96e-08	0.0097111	0.669127	0.745426	1	1	1	1	1	1	1
P17813	ENG	Endoglin	0.04249	9.23e-06	0.0107634	0.67334	0.329533	0	1	1	1	1	1	0
P50897	PPT1	Palmitoyl-protein thioesterase 1	0.04135	0.000181	0.00360703	0.675039		1	1	1	0	0	1	0
Q13740	ALCAM	CD166 antigen	0.01483	9.77e-05	0.00364883	0.676469	0.420325	1	1	1	1	0	1	1
Q9BRR6	ADPGK	ADP-dependent glucokinase	0.03476	8.38e-07	0.00469827	0.678404
Q9UQ53	MGAT4B	Alpha-1,3-mannosyl-glycoprotein 4-beta-N-acetylglucosaminyltransferase B	0.03614	2.06e-05	0.00905074	0.680221		1	1	1	0	0	1	0
Q8N128	FAM177A1	Protein FAM177A1	0.04412	6.94e-07	-0.00413771	0.686228		1	1	1	0	0	1	0
Q8TF66	LRRC15	Leucine-rich repeat-containing protein 15	-0.03973	2.07e-08	0.00801558	0.691568		1	1	1	0	0	1	0
P23396	RPS3	40S ribosomal protein S3	0.06907	2.02e-13	0.0142539	0.698087
Q9BXY4	RSPO3	R-spondin-3	0.01859	6.01e-05	0.00333232	0.702445	0.272567	1	1	1	1	0	1	1
P35442	THBS2	Thrombospondin-2	0.09536	3.61e-13	-0.0084228	0.728874	0.519432	1	1	1	1	1	1	1
P11362	FGFR1	Fibroblast growth factor receptor 1	0.01745	0.000282561	0.00668643	0.733457		0	1	1	0	0	0	0
P09237	MMP7	Matrilysin	0.09465	9.4e-06	-0.00764314	0.737001	0.661183	0	1	1	1	1	1	1
P07602	PSAP	Prosaposin	0.02856	0.000159133	-0.0085367	0.737248		0	1	1	0	0	1	0
P19429	TNNI3	Troponin I, cardiac muscle	0.03328	1.58e-07	0.00351161	0.762499	0.0281622
P20807	CAPN3	Calpain-3	0.06899	5.98e-10	0.00193863	0.763268
P18850	ATF6	Cyclic AMP-dependent transcription factor ATF-6 alpha	0.05543	1.04e-26	-0.00291407	0.770559		0	0	1	0	0	0	0
Q92823	NRCAM	Neuronal cell adhesion molecule	-0.02622	0.00012111	-0.0051236	0.780513	0.297884	0	0	1	1	0	1	0
Q9H3G5	CPVL	Probable serine carboxypeptidase CPVL	0.03005	0.000154029	0.00609065	0.790363	0.0311165
Q9NT22	EMILIN3	EMILIN-3	0.03839	3.56e-05	0.00370546	0.796359		1	1	1	0	0	1	0
O00264	PGRMC1	Membrane-associated progesterone receptor component 1	0.05392	0.000329378	-0.00261074	0.796872		0	0	1	0	0	0	0
Q9UKK6	NXT1	NTF2-related export protein 1	0.01884	8.75e-05	-0.0035169	0.808455
Q9BWV1	BOC	Brother of CDO	0.04474	3.55e-05	0.00490712	0.812137	0.498639	0	1	1	1	0	1	1
P31751	AKT2	RAC-beta serine/threonine-protein kinase	-0.02328	0.000456772	-0.00386859	0.819135
Q9NRA1	PDGFC	Platelet-derived growth factor C	0.03305	0.000244659	0.00491106	0.821986	0.102586	0	1	0	0	0	0	0
P26951	IL3RA	Interleukin-3 receptor subunit alpha	0.05458	3.4e-10	0.0020316	0.823741	0.507929	0	1	0	0	0	0	0
Q9NQ38	SPINK5	Serine protease inhibitor Kazal-type 5	0.0274	0.000833098	-0.00308566	0.835291	0.306467	0	1	1	0	0	1	0
Q9UHY1	NRBP1	Nuclear receptor-binding protein	-0.02786	0.000183697	-0.00247517	0.85074
O75083	WDR1	WD repeat-containing protein 1	-0.01593	0.000406686	0.00187859	0.869196
Q9Y625	GPC6	Glypican-6	-0.03287	0.000365617	0.00171166	0.875908		0	1	0	0	0	0	0
P18627	LAG3	Lymphocyte activation gene 3 protein	0.03918	0.000654923	0.00232981	0.890229	0.543943	0	1	1	1	0	1	1
Q9UQC9	CLCA2	Calcium-activated chloride channel regulator 2	-0.02093	0.000398235	0.00103548	0.895942
Q8N766	EMC1	ER membrane protein complex subunit 1	0.01608	0.000148072	-0.00116989	0.89725
P00451	F8	Coagulation Factor VIII	0.0651	4.89e-11	0.00164849	0.898799		0	0	1	0	0	0	0
Q7Z7M8	B3GNT8	UDP-GlcNAc:betaGal beta-1,3-N-acetylglucosaminyltransferase 8	0.03403	0.000107138	-0.00185752	0.909474		1	1	1	0	0	1	0
Q2UY09	COL28A1	Collagen alpha-1(XXVIII) chain	0.03095	3.66e-09	0.0013973	0.91446
O75344	FKBP6	Inactive peptidyl-prolyl cis-trans isomerase FKBP6	-0.03701	6.49e-05	-0.0013265	0.922498
P52292	KPNA2	Importin subunit alpha-1	0.03012	6.75e-05	0.00134943	0.928865		0	0	1	0	0	0	0
P01588	EPO	Erythropoietin	0.05753	1.66e-08	-0.00267651	0.937406	0.538758	0	0	1	0	0	1	0
Q4KMG0	CDON	Cell adhesion molecule-related/down-regulated by oncogenes	-0.0197	0.000776595	-0.000997287	0.939551	0.679089	1	1	1	1	1	1	1
O95793	STAU1	Double-stranded RNA-binding protein Staufen homolog 1	0.02767	0.000687784	0.000848429	0.944754
Q8N6K0	TEX29	Testis-expressed sequence 29 protein	-0.02913	0.00061445	0.000700739	0.947642
P07306	ASGR1	Asialoglycoprotein receptor 1	0.03204	4e-05	0.00157428	0.947891	0.497471	0	1	1	1	0	0	0
P05164	MPO	Myeloperoxidase	-0.03083	6.09e-05	0.00111168	0.948246	0.521385	1	1	1	1	0	1	1
P01033	TIMP1	Metalloproteinase inhibitor 1	0.04298	2.13e-07	0.000838568	0.952517	0.0250329	0	0	1	0	0	0	0
Q86SJ2	AMIGO2	Amphoterin-induced protein 2	0.04247	0.00043936	0.00179681	0.956238	0.342355	0	1	1	1	0	1	0
P19438	TNFRSF1A	Tumor necrosis factor receptor superfamily member 1A	0.03538	4.17e-05	-0.000600337	0.95663	0.445511	0	0	1	1	0	0	0
P53582	METAP1	Methionine aminopeptidase 1	0.09321	0.000574324	0.00102593	0.958588	0.0824578	0	0	1	0	0	0	0
Q8NBI6	XXYLT1	Xyloside xylosyltransferase 1	0.03611	2.7e-07	-0.00036402	0.970519		1	1	1	0	0	1	0
P15291	B4GALT1	Beta-1,4-galactosyltransferase 1	0.02413	5.15e-07	-0.000188319	0.984418	0.369182	1	1	1	0	0	1	0
Q8NBU5	ATAD1	ATPase family AAA domain-containing protein 1	0.05568	7.06e-06	-0.000198904	0.987391
Q6UWD8	C16orf54	Transmembrane protein C16orf54	0.02395	0.000433542	-0.0011591	0.988071
Q6UWY2	PRSS57	Serine protease 57	0.02489	0.000486546	0.000149269	0.991599		0	1	1	0	0	1	0
Q12841	FSTL1	Follistatin-related protein 1	0.02759	3.12e-11	-8.62651e-05	0.993599		1	1	1	0	0	1	0
P08727	KRT19	Keratin, type I cytoskeletal 19	-0.02223	9.54e-05			-0.0368691
P98160	HSPG2	Basement membrane-specific heparan sulfate proteoglycan core protein	0.04348	2.16e-21			0.0178657	0	1	1	0	0	0	0
O00559	EBAG9	Receptor-binding cancer antigen expressed on SiSo cells	0.05534	1.29e-07			0.0547112
O43715	TRIAP1	TP53-regulated inhibitor of apoptosis 1	-0.01959	3.87e-05			0.0646367
Q9UK85	DKKL1	Dickkopf-like protein 1	-0.03317	2.4e-05			0.0712657	0	1	1	0	0	0	0
P21964	COMT	Catechol O-methyltransferase	0.03449	6.62e-06			0.111601	0	1	1	0	0	0	0
P08571	CD14	Monocyte differentiation antigen CD14, soluble	0.02231	0.000107467			0.272669	0	1	1	0	0	1	0
P54760	EPHB4	Ephrin type-B receptor 4	0.0551	1.07e-08			0.34819	0	0	1	0	0	0	0
O60462	NRP2	Neuropilin-2	0.0276	0.000113752			0.353548	1	0	1	0	0	1	0
P32456	GBP2	Guanylate-binding protein 2	-0.06067	9.08e-07			0.382001	0	1	1	0	0	0	0
P37108	SRP14	Signal recognition particle 14 kDa protein	-0.04578	8.35e-08			0.40743
P15529	CD46	Membrane cofactor protein	0.0223	8.13e-09			0.408628	0	1	1	0	0	0	0
Q9H5Y7	SLITRK6	SLIT and NTRK-like protein 6	0.0159	0.000353204			0.445899	0	1	1	0	0	0	0
Q99972	MYOC	Myocilin	0.03407	2.29e-05			0.451517	0	1	1	0	0	0	0
Q14512	FGFBP1	Fibroblast growth factor-binding protein 1	0.09091	8.76e-16			0.484821	0	0	1	0	0	0	0
Q13822	ENPP2	Ectonucleotide pyrophosphatase/phosphodiesterase family member 2	0.03044	1.42e-05			0.521422	0	1	1	0	0	0	0
P12644	BMP4	Bone morphogenetic protein 4	0.04878	6.58e-07			0.538727
P11717	IGF2R	Cation-independent mannose-6-phosphate receptor	0.01452	0.000169706			0.548117	1	1	1	1	1	1	1
Q14393	GAS6	Growth arrest-specific protein 6	0.02181	5.11e-05			0.56219	0	1	1	0	0	0	0
P12532	CKMT1A	Creatine kinase U-type, mitochondrial	0.06559	2.61e-05			0.565732	0	1	1	0	0	0	0
P37235	HPCAL1	Hippocalcin-like protein 1	0.03678	1.96e-05			0.580352	0	1	1	0	0	0	0
Q9H3U7	SMOC2	SPARC-related modular calcium-binding protein 2	0.1055	2.71e-25			0.606531	0	1	1	0	0	0	0
O14558	HSPB6	Heat shock protein beta-6	0.05633	1.17e-05			0.67284
Q9H4D0	CLSTN2	Calsyntenin-2	0.05659	1.08e-14			0.702334	0	1	1	0	0	0	0
Q16663	CCL15	C-C motif chemokine 15	0.02814	3.41e-05			0.731734	1	1	1	1	1	1	1
P15090	FABP4	Fatty acid-binding protein, adipocyte	0.05034	1.67e-05			0.749026	0	0	1	0	0	1	0
Q9NZC2	TREM2	Triggering receptor expressed on myeloid cells 2	0.03733	0.000121265			0.752501	0	1	1	0	0	1	0
P20849	COL9A1	Collagen alpha-1(IX) chain	-0.03977	1.34e-06			0.754463	0	1	1	0	0	0	0
P20023	CR2	Complement receptor type 2	-0.05134	1.08e-15			0.78445	0	1	1	0	0	0	0
P21757	MSR1	Macrophage scavenger receptor types I and II	0.06413	5.68e-10			0.784831	0	1	1	0	0	0	0
O95498	VNN2	Vascular non-inflammatory molecule 2	-0.02732	0.000117012			0.805191	0	1	1	0	0	0	0
Q8NFP4	MDGA1	MAM domain-containing glycosylphosphatidylinositol anchor protein 1	0.01837	2.87e-05			0.834536	0	1	1	0	0	0	0
Q12864	CDH17	Cadherin-17	0.03416	1.53e-06			0.838455	0	1	1	0	0	0	0
P02792	FTL	Ferritin light chain	-0.25014	3.08e-72				0	0	1	0	0	0	0
P58335	ANTXR2	Anthrax toxin receptor 2	0.07718	7.13e-27				0	1	1	0	0	0	0
P24043 P07942 P11047	LAMA2 LAMB1 LAMC1	Laminin-2	0.05014	1.22e-23				0	3	0	0	0	0	0
Q9HCU0	CD248	Endosialin	0.05001	1.43e-15				0	0	1	0	0	0	0
P58340	MLF1	Myeloid leukemia factor 1	-0.03788	4.13e-14
P02461	COL3A1	Collagen Type III	0.04869	2.05e-10				0	0	1	0	0	0	0
Q9BQI0	AIF1L	Allograft inflammatory factor 1-like	0.03596	4.4e-10				0	1	1	0	0	0	0
Q6Q788	APOA5	Apolipoprotein A-V	0.09249	5.62e-10				1	1	1	0	0	1	0
P23443	RPS6KB1	Ribosomal protein S6 kinase beta-1	0.07739	5.68e-09
Q96CG8	CTHRC1	Collagen triple helix repeat-containing protein 1	0.04493	9.35e-09
Q9BUP0	EFHD1	EF-hand domain-containing protein D1	-0.02377	2.14e-08
P0C0L4 P0C0L5	C4A C4B	C4a anaphylatoxin	-0.14445	3.33e-08				0	2	0	0	0	0	0
O15305	PMM2	Phosphomannomutase 2	0.18126	5.14e-08				0	1	1	0	0	0	0
Q15506	SPA17	Sperm surface protein Sp17	0.04498	6.08e-08
P35030	PRSS3	Trypsin-3	0.0419	8.73e-08				0	1	1	0	0	0	0
P45877	PPIC	Peptidyl-prolyl cis-trans isomerase C	0.03764	1.03e-07				0	1	1	0	0	0	0
P08590	MYL3	Myosin light chain 3	0.10295	2.11e-07
Q9H422	HIPK3	Homeodomain-interacting protein kinase 3	0.01772	3.78e-07
Q8IZJ1	UNC5B	Netrin receptor UNC5B	0.04707	3.82e-07				0	1	1	0	0	0	0
P06276	BCHE	Cholinesterase	-0.02079	6.78e-07				0	1	1	0	0	1	0
Q8N2Q7	NLGN1	Neuroligin-1	0.03055	7.39e-07				0	1	1	0	0	0	0
P32754	HPD	4-hydroxyphenylpyruvate dioxygenase	-0.0533	7.77e-07
P17900	GM2A	Ganglioside GM2 activator	0.02134	8.33e-07				0	1	1	0	0	0	0
Q8IX30	SCUBE3	Signal peptide, CUB and EGF-like domain-containing protein 3	0.03108	1.73e-06				0	1	1	0	0	0	0
P54762	EPHB1	Ephrin type-B receptor 1	0.03827	1.99e-06				0	1	1	0	0	0	0
P0DJI8	SAA1	Serum amyloid A-1 protein	0.13569	2.25e-06				1	1	1	1	1	1	1
O14929	HAT1	Histone acetyltransferase type B catalytic subunit	-0.06429	2.48e-06
P13796	LCP1	Plastin-2	0.03231	2.73e-06				0	1	1	0	0	1	0
Q9UQQ1	NAALADL1	N-acetylated-alpha-linked acidic dipeptidase-like protein	-0.04301	3.45e-06
Q7Z4F1	LRP10	Low-density lipoprotein receptor-related protein 10	0.03385	4.57e-06				0	0	1	0	0	0	0
P06280	GLA	Alpha-galactosidase A	0.04388	4.74e-06				0	1	1	0	0	0	0
P16233	PNLIP	Pancreatic triacylglycerol lipase	0.05917	5.39e-06				0	0	1	0	0	0	0
Q9Y4D7	PLXND1	Plexin-D1	0.01911	7.18e-06				0	1	1	0	0	0	0
P0DJI9	SAA2	Serum amyloid A-2 protein	0.09472	1.01e-05				0	1	1	0	0	0	0
Q9NTG7	SIRT3	NAD-dependent protein deacetylase sirtuin-3, mitochondrial	0.02519	1.14e-05				0	1	0	0	0	0	0
P09923	ALPI	Intestinal-type alkaline phosphatase	0.0552	1.19e-05
O00478	BTN3A3	Butyrophilin subfamily 3 member A3	0.02869	1.36e-05				0	1	1	0	0	0	0
P02675	FGB	Fibrinogen beta chain	-0.03343	1.76e-05
P15927	RPA2	Replication protein A 32 kDa subunit	-0.01627	1.85e-05
O75094	SLIT3	Slit homolog 3 protein	0.02477	1.89e-05
Q8IZP7	HS6ST3	Heparan-sulfate 6-O-sulfotransferase 3	-0.01992	2.07e-05				0	1	1	0	0	0	0
P61077	UBE2D3	Ubiquitin-conjugating enzyme E2 D3	-0.04527	3.62e-05
O60602	TLR5	Toll-like receptor 5	0.03538	3.8e-05
P05062	ALDOB	Fructose-bisphosphate aldolase B	-0.05183	4.07e-05				0	1	1	0	0	0	0
Q03591	CFHR1	Complement factor H-related protein 1	-0.0266	4.36e-05				0	1	1	0	0	1	0
A6NDG6	PGP	Glycerol-3-phosphate phosphatase	0.06075	4.41e-05				0	1	1	0	0	0	0
P62745	RHOB	Rho-related GTP-binding protein RhoB	-0.04583	8.67e-05
P62837	UBE2D2	Ubiquitin-conjugating enzyme E2 D2	-0.03257	0.000107725
Q6FHJ7	SFRP4	Secreted frizzled-related protein 4	0.03051	0.000111825				0	1	1	0	0	1	0
O14796	SH2D1B	SH2 domain-containing protein 1B	-0.02227	0.000137808
Q9BWD1	ACAT2	Acetyl-CoA acetyltransferase, cytosolic	0.1167	0.000148493				0	1	1	0	0	0	0
P52294	KPNA1	Importin subunit alpha-5	-0.04451	0.000149955
P39656	DDOST	Dolichyl-diphosphooligosaccharide--protein glycosyltransferase 48 kDa subunit	0.06235	0.000176263				0	0	1	0	0	0	0
Q9UBI4	STOML1	Stomatin-like protein 1	0.02232	0.000179466
Q7Z6A9	BTLA	B- and T-lymphocyte attenuator	-0.03666	0.000212336
P54577	YARS	Tyrosine--tRNA ligase, cytoplasmic	0.12412	0.00023302				0	0	1	0	0	0	0
Q14314	FGL2	Fibroleukin	-0.0345	0.000243113				0	0	1	0	0	0	0
Q92947	GCDH	Glutaryl-CoA dehydrogenase, mitochondrial	0.0868	0.000263478				0	1	0	0	0	0	0
Q13564	NAE1	NEDD8-activating enzyme E1 regulatory subunit	-0.03595	0.000280512				0	1	0	0	0	0	0
Q8NI38	NFKBID	NF-kappa-B inhibitor delta	-0.01907	0.000344444
Q03692	COL10A1	Collagen alpha-1(X) chain	-0.02195	0.000346306				0	1	1	0	0	0	0
P13804	ETFA	Electron transfer flavoprotein subunit alpha, mitochondrial	-0.02064	0.000375004				0	1	1	0	0	0	0
Q6UW15	REG3G	Regenerating islet-derived protein 3-gamma	0.05992	0.000494062				0	1	1	0	0	1	0
P00480	OTC	Ornithine carbamoyltransferase, mitochondrial	-0.06303	0.0005132				0	1	1	0	0	0	0
Q9UK41	VPS28	Vacuolar protein sorting-associated protein 28 homolog	-0.04165	0.000557317
Q96CM8	ACSF2	Acyl-CoA synthetase family member 2, mitochondrial	0.07145	0.000689912				0	0	1	0	0	0	0
P17927	CR1	Complement receptor type 1	-0.01604	0.000816081				0	1	1	0	0	0	0
P50222	MEOX2	Homeobox protein MOX-2	-0.02481	0.000833993
P28066	PSMA5	Proteasome subunit alpha type-5	0.04735	0.000861237
*Variants within 1 megabase on either side of a gene's transcription start site were considered cis

## Sheet: Supplemental Table 9.
Supplemental Table 9. Plasma proteomic associations with FAP in the HERITAGE Family Study
Entrez Gene Symbol	Target Protein Name	rho	CI_low	CI_high	p-value
MRC2	C-type mannose receptor 2 (C-type lectin domain family 13 member E) (Endocytic receptor 180) (Macrophage mannose receptor 2) (Urokinase-type plasminogen activator receptor-associated protein) (UPAR-associated protein) (Urokinase receptor-associated protein) (CD antigen CD280)	0.565477	0.513597	0.613238	1.31324e-65
THBS3	Thrombospondin-3	0.549596	0.496393	0.598685	2.82059e-61
MATN4	Matrilin-4	0.501855	0.444994	0.554686	9.98949e-50
CDON	Cell adhesion molecule-related/down-regulated by oncogenes	0.489392	0.431725	0.543075	3.86068e-47
Lumican	Lumican (Keratan sulfate proteoglycan lumican) (KSPG lumican)	0.479639	0.421299	0.534026	4.30044e-45
TSP4	Thrombospondin-4	0.466503	0.40728	0.521819	1.94161e-42
CILP2	Cartilage intermediate layer protein 2 (CILP-2) [Cleaved into: Cartilage intermediate layer protein 2 C1; Cartilage intermediate layer protein 2 C2]	0.462096	0.402542	0.517754	1.60598e-41
NEO1	Neogenin (Immunoglobulin superfamily DCC subclass member 2)	0.458785	0.399056	0.514637	6.2352e-41
IGDC4	Immunoglobulin superfamily DCC subclass member 4 (Neighbor of punc e11) (Protein DDM36) (hDDM36)	0.458696	0.398962	0.514554	6.48566e-41
Tenascin-X	Tenascin-X (TN-X) (Hexabrachion-like protein)	0.453903	0.393859	0.510089	5.34914e-40
S100A16	Protein S100-A16 (Aging-associated gene 13 protein) (Protein S100-F) (S100 calcium-binding protein A16)	0.449063	0.38867	0.505614	4.87417e-39
ATF6A	Cyclic AMP-dependent transcription factor ATF-6 alpha (cAMP-dependent transcription factor ATF-6 alpha) (Activating transcription factor 6 alpha) (ATF6-alpha) [Cleaved into: Processed cyclic AMP-dependent transcription factor ATF-6 alpha]	0.447675	0.387236	0.504284	7.89041e-39
PPIC	Peptidyl-prolyl cis-trans isomerase C (PPIase C) (EC 5.2.1.8) (Cyclophilin C) (Rotamase C)	0.44566	0.385094	0.502404	1.86282e-38
NGL1	Leucine-rich repeat-containing protein 4C (Netrin-G1 ligand) (NGL-1)	0.443067	0.382297	0.500021	6.22773e-38
MFAP5	Microfibrillar-associated protein 5 (MFAP-5) (MP25) (Microfibril-associated glycoprotein 2) (MAGP-2)	0.440198	0.379291	0.497307	1.85735e-37
PLXA1	Plexin-A1 (Semaphorin receptor NOV)	0.43808	0.377001	0.495366	4.98741e-37
Laminin-2	Laminin subunit alpha-2	0.434011	0.372724	0.491528	2.39002e-36
OMD	Osteomodulin (Keratan sulfate proteoglycan osteomodulin) (KSPG osteomodulin) (Osteoadherin) (OSAD)	0.433716	0.372411	0.491252	2.69667e-36
NPTN	Neuroplastin (Stromal cell-derived receptor 1) (SDR-1)	0.429976	0.368402	0.487793	1.36315e-35
CA2D3	Voltage-dependent calcium channel subunit alpha-2/delta-3 (Voltage-gated calcium channel subunit alpha-2/delta-3) [Cleaved into: Voltage-dependent calcium channel subunit alpha-2-3; Voltage-dependent calcium channel subunit delta-3]	0.429873	0.368293	0.487697	1.42052e-35
TrkB	BDNF/NT-3 growth factors receptor (EC 2.7.10.1) (GP145-TrkB) (Trk-B) (Neurotrophic tyrosine kinase receptor type 2) (TrkB tyrosine kinase) (Tropomyosin-related kinase B)	0.427452	0.365769	0.485397	3.38693e-35
fibromodulin	Fibromodulin (FM) (Collagen-binding 59 kDa protein) (Keratan sulfate proteoglycan fibromodulin) (KSPG fibromodulin)	0.426182	0.364423	0.484209	5.62187e-35
ROBO2	Roundabout homolog 2	0.420571	0.358479	0.478958	5.14024e-34
EMIL3	EMILIN-3 (EMILIN-5) (Elastin microfibril interface-located protein 3) (Elastin microfibril interfacer 3) (Elastin microfibril interface-located protein 5) (Elastin microfibril interfacer 5)	0.420446	0.358305	0.478878	5.95256e-34
IGSF3	Immunoglobulin superfamily member 3 (IgSF3) (Glu-Trp-Ile EWI motif-containing protein 3) (EWI-3)	0.418789	0.35655	0.477326	1.13401e-33
ENPP5	Ectonucleotide pyrophosphatase/phosphodiesterase family member 5 (E-NPP 5) (NPP-5) (EC 3.1.-.-)	0.412136	0.349555	0.471057	1.32378e-32
IL-11 RA	Interleukin-11 receptor subunit alpha (IL-11 receptor subunit alpha) (IL-11R subunit alpha) (IL-11R-alpha) (IL-11RA) [Cleaved into: Soluble interleukin-11 receptor subunit alpha (sIL-11R) (sIL-11RA) (sIL11RA)]	0.411878	0.349239	0.470852	1.60359e-32
SMOC2	SPARC-related modular calcium-binding protein 2 (Secreted modular calcium-binding protein 2) (SMOC-2) (Smooth muscle-associated protein 2) (SMAP-2)	0.400893	0.337676	0.46051	8.72895e-31
COL11A2	Collagen alpha-2(XI) chain	0.399667	0.336339	0.459397	1.49014e-30
DNER	Delta and Notch-like epidermal growth factor-related receptor	0.398181	0.334728	0.458039	2.78634e-30
GDF-11/8	Growth/differentiation factor 11 (GDF-11) (Bone morphogenetic protein 11) (BMP-11)	0.387517	0.32357	0.44794	1.03821e-28
MYOC	Myocilin (Myocilin 55 kDa subunit) (Trabecular meshwork-induced glucocorticoid response protein) [Cleaved into: Myocilin, N-terminal fragment (Myocilin 20 kDa N-terminal fragment); Myocilin, C-terminal fragment (Myocilin 35 kDa N-terminal fragment)]	0.386079	0.322055	0.446587	1.71278e-28
SCAR5	Scavenger receptor class A member 5 (Scavenger receptor hlg)	0.384839	0.320706	0.445459	2.85395e-28
ADAM 23	Disintegrin and metalloproteinase domain-containing protein 23 (ADAM 23) (Metalloproteinase-like, disintegrin-like, and cysteine-rich protein 3) (MDC-3)	0.383804	0.319659	0.444447	3.76331e-28
ANTR2	Anthrax toxin receptor 2 (Capillary morphogenesis gene 2 protein) (CMG-2)	0.382737	0.318536	0.443442	5.43232e-28
VITRN	Vitrin	0.381177	0.316894	0.441974	9.26722e-28
CLIC5	Chloride intracellular channel protein 5	0.380362	0.316037	0.441207	1.22357e-27
SLIK4	SLIT and NTRK-like protein 4	0.380291	0.315962	0.44114	1.25368e-27
COMP	Cartilage oligomeric matrix protein (COMP) (Thrombospondin-5) (TSP5)	0.376763	0.31225	0.437817	4.13703e-27
IL-3 Ra	Interleukin-3 receptor subunit alpha (IL-3 receptor subunit alpha) (IL-3R subunit alpha) (IL-3R-alpha) (IL-3RA) (CD antigen CD123)	0.37654	0.312015	0.437607	4.45905e-27
Tetranectin	Tetranectin (TN) (C-type lectin domain family 3 member B) (Plasminogen kringle 4-binding protein)	0.374985	0.31038	0.436142	7.50799e-27
PTGD2	Hematopoietic prostaglandin D synthase (H-PGDS) (EC 5.3.99.2) (GST class-sigma) (Glutathione S-transferase) (EC 2.5.1.18) (Glutathione-dependent PGD synthase) (Glutathione-requiring prostaglandin D synthase) (Prostaglandin-H2 D-isomerase)	0.374709	0.310046	0.435921	8.88658e-27
Semaphorin-6A	Semaphorin-6A (Semaphorin VIA) (Sema VIA) (Semaphorin-6A-1) (SEMA6A-1)	0.370014	0.305155	0.431456	3.89855e-26
CHAD	Chondroadherin (Cartilage leucine-rich protein)	0.368593	0.303661	0.430116	6.21097e-26
ISLR2	Immunoglobulin superfamily containing leucine-rich repeat protein 2 (Leucine-rich repeat domain and immunoglobulin domain-containing axon extension protein)	0.36682	0.3018	0.428444	1.10644e-25
BOC	Brother of CDO (Protein BOC)	0.366789	0.301723	0.428454	1.20232e-25
PLA2R	Secretory phospholipase A2 receptor (PLA2-R) (PLA2R) (180 kDa secretory phospholipase A2 receptor) (C-type lectin domain family 13 member C) (M-type receptor) [Cleaved into: Soluble secretory phospholipase A2 receptor (Soluble PLA2-R) (Soluble PLA2R)]	0.364818	0.299698	0.426555	2.11517e-25
LIF sR	Leukemia inhibitory factor receptor (LIF receptor) (LIF-R) (CD antigen CD118)	0.361894	0.296628	0.423795	5.40531e-25
BGH3	Transforming growth factor-beta-induced protein ig-h3 (Beta ig-h3) (Kerato-epithelin) (RGD-containing collagen-associated protein) (RGD-CAP)	0.356147	0.290599	0.418367	3.32255e-24
RABP2	Cellular retinoic acid-binding protein 2 (Cellular retinoic acid-binding protein II) (CRABP-II)	0.355188	0.289594	0.417461	4.48235e-24
THSD1	Thrombospondin type-1 domain-containing protein 1 (Transmembrane molecule with thrombospondin module)	0.354887	0.289279	0.417177	4.92221e-24
LRC15	Leucine-rich repeat-containing protein 15 (Leucine-rich repeat protein induced by beta-amyloid homolog) (hLib)	0.350085	0.284157	0.412718	2.47312e-23
URB	Coiled-coil domain-containing protein 80 (Down-regulated by oncogenes protein 1) (Up-regulated in BRS-3 deficient mouse homolog)	0.347564	0.281605	0.410253	4.67245e-23
ROBO1	Roundabout homolog 1 (Deleted in U twenty twenty) (H-Robo-1)	0.346625	0.280533	0.409445	7.06513e-23
Periostin	Periostin (PN) (Osteoblast-specific factor 2) (OSF-2)	0.344828	0.278741	0.407665	1.0666e-22
CBLN4	Cerebellin-4 (Cerebellin-like glycoprotein 1)	0.343752	0.27757	0.406687	1.56906e-22
SEM3G	Semaphorin-3G (Semaphorin sem2)	0.34333	0.277173	0.406247	1.67046e-22
NCAM-L1	Neural cell adhesion molecule L1 (N-CAM-L1) (NCAM-L1) (CD antigen CD171)	0.340669	0.274389	0.403728	3.68401e-22
COLEC12	Collectin-12 (Collectin placenta protein 1) (CL-P1) (hCL-P1) (Nurse cell scavenger receptor 2) (Scavenger receptor class A member 4) (Scavenger receptor with C-type lectin)	0.340435	0.274144	0.403506	3.94823e-22
GPNMB	Transmembrane glycoprotein NMB (Hematopoietic growth factor inducible neurokinin-1 type)	0.338701	0.272286	0.401905	6.99724e-22
Cadherin-5	Cadherin-5 (7B4 antigen) (Vascular endothelial cadherin) (VE-cadherin) (CD antigen CD144)	0.338638	0.272265	0.401804	6.70251e-22
TrkC	NT-3 growth factor receptor (EC 2.7.10.1) (GP145-TrkC) (Trk-C) (Neurotrophic tyrosine kinase receptor type 3) (TrkC tyrosine kinase)	0.33486	0.268315	0.398225	2.01681e-21
PLXD1	Plexin-D1	0.333848	0.267257	0.397266	2.70169e-21
Collagen alpha-3(VI)	Collagen alpha-3(VI) chain	0.333598	0.266996	0.397029	2.90375e-21
PLXC1	Plexin-C1 (Virus-encoded semaphorin protein receptor) (CD antigen CD232)	0.330695	0.263917	0.394317	7.07745e-21
HAI-1	Kunitz-type protease inhibitor 1 (Hepatocyte growth factor activator inhibitor type 1) (HAI-1)	0.330591	0.263854	0.394178	6.87577e-21
CK-MB	Creatine kinase B-type (EC 2.7.3.2) (Brain creatine kinase) (B-CK) (Creatine kinase B chain) (Creatine phosphokinase B-type) (CPK-B)	0.328707	0.261796	0.392473	1.31817e-20
COFA1	Collagen alpha-1(XV) chain [Cleaved into: Restin (Endostatin-XV) (Related to endostatin) (Restin-I); Restin-2 (Restin-II); Restin-3 (Restin-III); Restin-4 (Restin-IV)]	0.328535	0.261707	0.392228	1.23265e-20
COSA1	Collagen alpha-1(XXVIII) chain	0.327559	0.260688	0.391302	1.62379e-20
MDGA2	MAM domain-containing glycosylphosphatidylinositol anchor protein 2 (MAM domain-containing protein 1)	0.32753	0.260613	0.391316	1.73358e-20
XXLT1	Xyloside xylosyltransferase 1 (EC 2.4.2.62) (UDP-xylose:alpha-xyloside alpha-1,3-xylosyltransferase)	0.32712	0.260184	0.390927	1.94562e-20
UNC5B	Netrin receptor UNC5B (Protein unc-5 homolog 2) (Protein unc-5 homolog B) (p53-regulated receptor for death and life protein 1) (p53RDL1)	0.326386	0.259463	0.390189	2.25865e-20
BMP-4	Bone morphogenetic protein 4 (BMP-4) (Bone morphogenetic protein 2B) (BMP-2B)	0.325055	0.258074	0.388926	3.27808e-20
ANTR1	Anthrax toxin receptor 1 (Tumor endothelial marker 8)	0.323288	0.25623	0.387249	5.36018e-20
CD109	CD109 antigen (150 kDa TGF-beta-1-binding protein) (C3 and PZP-like alpha-2-macroglobulin domain-containing protein 7) (Platelet-specific Gov antigen) (p180) (r150) (CD antigen CD109)	0.322785	0.25566	0.386813	6.51504e-20
LRIG3	Leucine-rich repeats and immunoglobulin-like domains protein 3 (LIG-3)	0.322559	0.255469	0.386557	6.55957e-20
Perlecan	Basement membrane-specific heparan sulfate proteoglycan core protein (HSPG) (Perlecan) (PLC) [Cleaved into: Endorepellin; LG3 peptide]	0.320613	0.253439	0.384709	1.12173e-19
NAGPA	N-acetylglucosamine-1-phosphodiester alpha-N-acetylglucosaminidase (EC 3.1.4.45) (Mannose 6-phosphate-uncovering enzyme) (Phosphodiester alpha-GlcNAcase)	0.319418	0.252193	0.383575	1.55605e-19
IFN-a/b R1	Interferon alpha/beta receptor 1 (IFN-R-1) (IFN-alpha/beta receptor 1) (Cytokine receptor class-II member 1) (Cytokine receptor family 2 member 1) (CRF2-1) (Type I interferon receptor 1)	0.317642	0.250206	0.382012	2.96685e-19
NCAM-120	Neural cell adhesion molecule 1 (N-CAM-1) (NCAM-1) (CD antigen CD56)	0.316908	0.249576	0.38119	3.08112e-19
T132A	Transmembrane protein 132A (HSPA5-binding protein 1)	0.316332	0.248976	0.380643	3.60011e-19
uPA	Urokinase-type plasminogen activator (U-plasminogen activator) (uPA) (EC 3.4.21.73) [Cleaved into: Urokinase-type plasminogen activator long chain A; Urokinase-type plasminogen activator short chain A; Urokinase-type plasminogen activator chain B]	0.315849	0.248427	0.380225	4.3262e-19
TLR4:MD-2 complex	Toll-like receptor 4 (EC 3.2.2.6) (hToll) (CD antigen CD284)	0.315473	0.248081	0.379827	4.53863e-19
Troponin I, skeletal, fast twitch	Troponin I, fast skeletal muscle (Troponin I, fast-twitch isoform)	0.313702	0.246098	0.378268	8.54682e-19
IL-1 sRII	Interleukin-1 receptor type 2 (IL-1R-2) (IL-1RT-2) (IL-1RT2) (CD121 antigen-like family member B) (CDw121b) (IL-1 type II receptor) (Interleukin-1 receptor beta) (IL-1R-beta) (Interleukin-1 receptor type II) (CD antigen CD121b) [Cleaved into: Interleukin-1 receptor type 2, membrane form (mIL-1R2) (mIL-1RII); Interleukin-1 receptor type 2, soluble form (sIL-1R2) (sIL-1RII)]	0.312286	0.24476	0.376798	1.06531e-18
fibulin 1	Fibulin-1 (FIBL-1)	0.312227	0.244699	0.376741	1.08224e-18
SLIT2	Slit homolog 2 protein (Slit-2) [Cleaved into: Slit homolog 2 protein N-product; Slit homolog 2 protein C-product]	0.31201	0.244427	0.376576	1.20773e-18
C1QR1	Complement component C1q receptor (C1q/MBL/SPA receptor) (C1qR) (C1qR(p)) (C1qRp) (CDw93) (Complement component 1 q subcomponent receptor 1) (Matrix-remodeling-associated protein 4) (CD antigen CD93)	0.311424	0.243862	0.375978	1.33966e-18
ENOB	Beta-enolase (EC 4.2.1.11) (2-phospho-D-glycerate hydro-lyase) (Enolase 3) (Muscle-specific enolase) (MSE) (Skeletal muscle enolase)	0.31123	0.243615	0.375835	1.48495e-18
DAG1	Dystroglycan (Dystrophin-associated glycoprotein 1) [Cleaved into: Alpha-dystroglycan (Alpha-DG); Beta-dystroglycan (Beta-DG)]	0.31032	0.24253	0.375095	2.20266e-18
TLL1	Tolloid-like protein 1 (EC 3.4.24.-)	0.309534	0.241848	0.374222	2.32324e-18
SFRP4	Secreted frizzled-related protein 4 (sFRP-4) (Frizzled protein, human endometrium) (FrpHE)	0.309266	0.241614	0.373925	2.36914e-18
Nr-CAM	Neuronal cell adhesion molecule (Nr-CAM) (Neuronal surface protein Bravo) (hBravo) (NgCAM-related cell adhesion molecule) (Ng-CAM-related)	0.307784	0.239981	0.372599	3.86496e-18
Aggrecan	Aggrecan core protein (Cartilage-specific proteoglycan core protein) (CSPCP) (Chondroitin sulfate proteoglycan core protein 1) (Chondroitin sulfate proteoglycan 1) [Cleaved into: Aggrecan core protein 2]	0.307609	0.239798	0.372432	4.04556e-18
GAPR1	Golgi-associated plant pathogenesis-related protein 1 (GAPR-1) (Golgi-associated PR-1 protein) (Glioma pathogenesis-related protein 2) (GliPR 2)	0.306726	0.23897	0.371509	4.60604e-18
AMD	Peptidyl-glycine alpha-amidating monooxygenase (PAM) [Includes: Peptidylglycine alpha-hydroxylating monooxygenase (PHM) (EC 1.14.17.3); Peptidyl-alpha-hydroxyglycine alpha-amidating lyase (EC 4.3.2.5) (Peptidylamidoglycolate lyase) (PAL)]	0.306084	0.238302	0.370898	5.44333e-18
T132C	Transmembrane protein 132C	0.30581	0.238017	0.370637	5.84468e-18
MYPC1	Myosin-binding protein C, slow-type (Slow MyBP-C) (C-protein, skeletal muscle slow isoform)	0.304989	0.237026	0.369982	8.38656e-18
CO9A1	Collagen alpha-1(IX) chain	0.299912	0.231745	0.365149	3.06406e-17
GP100	Melanocyte protein PMEL (ME20-M) (ME20M) (Melanocyte protein Pmel 17) (Melanocytes lineage-specific antigen GP100) (Melanoma-associated ME20 antigen) (P1) (P100) (Premelanosome protein) (Silver locus protein homolog) [Cleaved into: M-alpha (95 kDa melanocyte-specific secreted glycoprotein) (P26) (Secreted melanoma-associated ME20 antigen) (ME20-S) (ME20S); M-beta]	0.299134	0.231073	0.364281	3.2338e-17
Top protein Spearman correlations among FAP and remainder of plasma proteins on the Soma 5K platform in the HERITAGE Family Study

## Sheet: Supplemental Table 10.
Supplemental Table 10. Framingham Heart Study, Malmo Diet and Cancer Study Cohort, and Jackson Heart Study Clinical Characteristics
FHS					MDCS					JHS
	Cases	Controls	P-value			Cases	Controls	P-value			Cases	Controls	P-value
	(N = 551)	(N = 1358)				(N = 401)	(N = 923)				(N = 557)	(N = 1589)
Age, mean (SD), y	62 (9)	52 (9)	<.0001		Age, mean (SD), y	61 (5)	57 (6)	<.0001		Age, mean (SD), y	66 (10)	52 (12)	<0.001
Females, n (%)	238 (43)	782 (58)	<.0001		Females, n (%)	188 (47)	513 (56)	0.004		Females, n (%)	324 (58%)	989 (62%)	0.1
BMI, kg/m2	27.9 (5.0)	27.2 (5.0)	0.009		BMI, kg/m2	27.1 (4.7)	26.3 (4.2)	0.002		BMI, kg/m2	31 (8)	32 (7)	0.2
Systolic mean (SD), mmHg	134 (19)	124 (18)	<.0001		Systolic mean (SD), mmHg	85.3 (15.4)	89.5 (13.0)	<.0001		Systolic mean (SD), mmHg	135 (20)	124 (16)	<0.001
eGFR, ml/min/1.73 m2	83.0 (22.4)	91.8 (18.4)	<.0001		eGFR, ml/min/1.73 m2	50 (13)	44 (5)	<.0001		eGFR, ml/min/1.73 m2	77 (24)	88 (17)	<0.001
Diabetes, n (%)	94 (17)	56 (4)	<.0001		Diabetes, n (%)	314 (78)	626 (68)	0.0001		Diabetes, n (%)	228 (41%)	279 (18%)	<0.001
Hypertension, n (%)	299 (54)	372 (27)	<.0001		Hypertension, n (%)	241 (43)	240 (42)	0.6		Hypertension, n (%)	454 (82%)	900 (57%)	<0.001
Total cholesterol, mg/dl	208 (38)	204 (36)	0.03		Total cholesterol, mg/dl	49 (14)	52 (13)	0.001		Total Cholesterol, mg/dL	204 (47)	198 (40)	0.042
HDL-C, mg/dl	47 (16)	51 (15)	<.0001		HDL-C, mg/dl	155 (39)	234 (25)	<.0001		HDL-C, mg/dL	52 (16)	52 (14)	0.7
Current Smoker, n (%)	125 (23)	245 (18)	0.02		Current Smoker, n (%)	149 (19)	143 (19)	<.0001		Current Smoker, n (%)	81 (15%)	196 (12%)	0.2
Abbreviations: SD, standard deviation; BMI, body mass index (calculated as weight in kilograms divided by height in meters squared); eGFR, estimated glomerular filtration rate.
